# Supplementary material for: The septin cytoskeleton is required for plasma membrane repair
Source: EMBO Rep. 2024 Jul 5;25(9):11. doi: 10.1038/s44319-024-00195-6 (PMC11387490; doi:10.1038/s44319-024-00195-6)
Supplement: Supplementary file 3 — Dataset EV1 [file 44319_2024_195_MOESM3_ESM.xlsx]

## Sheet: Legend
Data Set EV1: List of genes and corresponding silencing sequences used in this work. Gene identification (Gene ID) provides the link to the National Library of Medicine gene references. siRNA ID are the reference from the ThermoFisher catalogue.

## Sheet: Data Set 1
Reference Sequence Accession Number	Gene Symbol	Gene ID	siRNA ID	Sense siRNA Sequence	Antisense siRNA Sequence
Synaptotagmins
NM_005639	SYT1	6857	s13694	GCAAUUUACUUUCAAGGUAtt	UACCUUGAAAGUAAAUUGCtc
NM_005639	SYT1	6857	s13695	CCCUUAAUCCUGUCUUCAAtt	UUGAAGACAGGAUUAAGGGtt
NM_005639	SYT1	6857	s13696	CUUUUGAACAAAUCCAGAAtt	UUCUGGAUUUGUUCAAAAGgt
NM_177402	SYT2	127833	s43232	GAUAAACAAGAUUCCCUUAtt	UAAGGGAAUCUUGUUUAUCtc
NM_177402	SYT2	127833	s43233	AGACCAAAGUCCAUCGGAAtt	UUCCGAUGGACUUUGGUCUca
NM_177402	SYT2	127833	s43234	AGAUCCACCUGAUGCAGAAtt	UUCUGCAUCAGGUGGAUCUtc
NM_032298	SYT3	84258	s38744	CAAAGCCUCUAACCUCAAAtt	UUUGAGGUUAGAGGCUUUGat
NM_032298	SYT3	84258	s224939	CAGUCACAUCAGCAGGUCAtt	UGACCUGCUGAUGUGACUGgg
NM_032298	SYT3	84258	s38743	GGACUCCAACGGCUUCUCAtt	UGAGAAGCCGUUGGAGUCCtt
NM_020783	SYT4	6860	s13697	CGGACUUUCAGAUCCCUAUtt	AUAGGGAUCUGAAAGUCCGga
NM_020783	SYT4	6860	s13698	CAUUCUAUGGGAUACCCUAtt	UAGGGUAUCCCAUAGAAUGta
NM_020783	SYT4	6860	s13699	CUCUGACCCAUAUAUCAAAtt	UUUGAUAUAUGGGUCAGAGgt
NM_175733	SYT9	143425	s44533	GGAUAAUGAUGACGGGAGAtt	UCUCCCGUCAUCAUUAUCCaa
NM_175733	SYT9	143425	s44532	CCAGAGUUAUAUAAGCAGAtt	UCUGCUUAUAUAACUCUGGtt
NM_175733	SYT9	143425	s44531	GACUGGAAUUGGUAGAAUUtt	AAUUCUACCAAUUCCAGUCaa
NM_003180	SYT5	6861	s13701	GCAAAAAGGUGCGGAAGAAtt	UUCUUCCGCACCUUUUUGCcg
NM_003180	SYT5	6861	s13702	GGACGUAGGAGGACUGUCAtt	UGACAGUCCUCCUACGUCCat
NM_003180	SYT5	6861	s13700	AAACGGAGGCGGUACGAGAtt	UCUCGUACCGCCUCCGUUUgt
NM_205848	SYT6	148281	s45163	GGACAUCACAGGCUAUUCAtt	UGAAUAGCCUGUGAUGUCCat
NM_205848	SYT6	148281	s45162	GAAAACAACCAUAAAGAAAtt	UUUCUUUAUGGUUGUUUUCtt
NM_205848	SYT6	148281	s45164	AGACCCUGAUUGUGCGUAUtt	AUACGCACAAUCAGGGUCUcg
NM_004200	SYT7	9066	s17291	CCAUCAUCGUGAACAUCAUtt	AUGAUGUUCACGAUGAUGGag
NM_004200	SYT7	9066	s17293	AGAAGACGGUGACGAUGAAtt	UUCAUCGUCACCGUCUUCUtc
NM_004200	SYT7	9066	s17292	UCCAAGUCCUGGACUAUGAtt	UCAUAGUCCAGGACUUGGAgg
NM_138567	SYT8	90019	s40230	GGUGCAACCUGAUGUGGAUtt	AUCCACAUCAGGUUGCACCag
NM_138567	SYT8	90019	s40231	AGCUAUACCUGGGCUUAUUtt	AAUAAGCCCAGGUAUAGCUgt
NM_138567	SYT8	90019	s195542	CAGCUCAUGCUGAACCAGAtt	UCUGGUUCAGCAUGAGCUGga
NM_198992	SYT10	341359	s50836	GACCAGUUUUGAUAGUCAAtt	UUGACUAUCAAAACUGGUCgc
NM_198992	SYT10	341359	s50837	GGCCUAUCAUCGAAAACCAtt	UGGUUUUCGAUGAUAGGCCag
NM_198992	SYT10	341359	s50835	GCAAACCUGUGACUUCCAAtt	UUGGAAGUCACAGGUUUGCtt
NM_152280	SYT11	23208	s23284	GACUAUAACUUCCCGAAAAtt	UUUUCGGGAAGUUAUAGUCca
NM_152280	SYT11	23208	s23285	GAACCCACCAUACAAGUUUtt	AAACUUGUAUGGUGGGUUCtt
NM_152280	SYT11	23208	s23283	GUCUCUCAGGUAAUCCUUAtt	UAAGGAUUACCUGAGAGACcg
NM_177963	SYT12	91683	s40740	GGAAGAUGAGCAAAAAGAAtt	UUCUUUUUGCUCAUCUUCCtc
NM_177963	SYT12	91683	s40738	AGCCUGCGGUUUUCUGUAUtt	AUACAGAAAACCGCAGGCUct
NM_177963	SYT12	91683	s40739	CAAAGGCAGUCUCAGCAUUtt	AAUGCUGAGACUGCCUUUGcg
NM_020826	SYT13	57586	s33380	CAACUAUGCAGACUAUUCAtt	UGAAUAGUCUGCAUAGUUGat
NM_020826	SYT13	57586	s33381	GGAACGAGAUGAUCAUGUUtt	AACAUGAUCAUCUCGUUCCac
NM_020826	SYT13	57586	s33379	GAAGCAGACUAAACGAGCUtt	AGCUCGUUUAGUCUGCUUCtt
NM_153262	SYT14	255928	s48718	CCUUGUUCUUCUACCUAUAtt	UAUAGGUAGAAGAACAAGGtg
NM_153262	SYT14	255928	s48720	CCUGUGAUAUUGGAACCUUtt	AAGGUUCCAAUAUCACAGGca
NM_153262	SYT14	255928	s48719	CCAAGAUGCUCAUAUAACAtt	UGUUAUAUGAGCAUCUUGGac
NM_181519	SYT15	83849	s38206	CCUCCAAUCCAAGACCAAAtt	UUUGGUCUUGGAUUGGAGGaa
NM_181519	SYT15	83849	s38208	GUGUCUCUGAUGAACCACAtt	UGUGGUUCAUCAGAGACACtt
NM_181519	SYT15	83849	s38207	AGCUGUACAAGUUCCCGGAtt	UCCGGGAACUUGUACAGCUct
NM_031914	SYT16	83851	s38212	CGUUGAUGAUUUCCGUUUAtt	UAAACGGAAAUCAUCAACGtg
NM_031914	SYT16	83851	s38214	GCUUCGCUGGUUAACAUAAtt	UUAUGUUAACCAGCGAAGCag
NM_031914	SYT16	83851	s38213	GGAUAUCUCGGGUUUAUGAtt	UCAUAAACCCGAGAUAUCCag
NM_016524	SYT17	51760	s28629	GCUCUCCACUCAUCGAUAUtt	AUAUCGAUGAGUGGAGAGCtg
NM_016524	SYT17	51760	s28627	GCCUAGUGUUUACAGUUUUtt	AAAACUGUAAACACUAGGCtg
NM_016524	SYT17	51760	s28628	GCUGGUGCAUGGACUCAAAtt	UUUGAGUCCAUGCACCAGCtg
SNARE
NM_003825	SNAP23	8773	s16709	GGAACAACUAAACCGCAUAtt	UAUGCGGUUUAGUUGUUCCtt
NM_003825	SNAP23	8773	s16708	CAGAGAUCGUAUUGAUAUUtt	AAUAUCAAUACGAUCUCUGtt
NM_003825	SNAP23	8773	s16710	UCACUAUGCUGGAUGAACAtt	UGUUCAUCCAGCAUAGUGAtg
NM_003081	SNAP25	6616	s13189	GGACUUUGGUUAUGUUGGAtt	UCCAACAUAACCAAAGUCCtg
NM_003081	SNAP25	6616	s13188	UGAAAUGGAUGAAAACCUAtt	UAGGUUUUCAUCCAUUUCAtt
NM_003081	SNAP25	6616	s13190	GGUUGAAGAGAGUAAAGAUtt	AUCUUUACUCUCUUCAACCag
NM_004782	SNAP29	9342	s17859	CAACCAAAGUGGACAAGUUtt	AACUUGUCCACUUUGGUUGtc
NM_004782	SNAP29	9342	s17860	GUACUGAUGCUUACCCAAAtt	UUUGGGUAAGCAUCAGUACtc
NM_004782	SNAP29	9342	s17861	AAGCUAUAAGUACAAGUAAtt	UUACUUGUACUUAUAGCUUct
NM_199245	VAMP1	6843	s13665	AGGAAGUAUUGGUGGAAAAtt	UUUUCCACCAAUACUUCCUct
NM_199245	VAMP1	6843	s13664	CUCCUAACAUGACCAGUAAtt	UUACUGGUCAUGUUAGGAGga
NM_199245	VAMP1	6843	s13666	GCAUCACAAUUUGAGAGCAtt	UGCUCUCAAAUUGUGAUGCtc
NM_014232	VAMP2	6844	s13667	UCAUGAGGGUGAACGUGGAtt	UCCACGUUCACCCUCAUGAtg
NM_014232	VAMP2	6844	s13668	CCAGUAACAGGAGACUGCAtt	UGCAGUCUCCUGUUACUGGtg
NM_014232	VAMP2	6844	s13669	GGAAAAACCUCAAGAUGAUtt	AUCAUCUUGAGGUUUUUCCac
NM_004781	VAMP3	9341	s17857	AAAUAUUGGUGGAAGAAUUtt	AAUUCUUCCACCAAUAUUUcc
NM_004781	VAMP3	9341	s17856	CGGGAUUACUGUUCUGGUUtt	AACCAGAACAGUAAUCCCGat
NM_004781	VAMP3	9341	s228492	GCUUCUCAAUUUGAAACGAtt	UCGUUUCAAAUUGAGAAGCgc
NM_003762	VAMP4	8674	s16525	CAAACAACUUCGAAGGCAAtt	UUGCCUUCGAAGUUGUUUGga
NM_003762	VAMP4	8674	s16526	GAUUUGGACCUAGAAAUGAtt	UCAUUUCUAGGUCCAAAUCtt
NM_003762	VAMP4	8674	s16527	AGCUUAUCGGAUAAUGCAAtt	UUGCAUUAUCCGAUAAGCUtt
NM_005638	VAMP7	6845	s13672	GAUUGGAAUUAUUGAUUGAtt	UCAAUCAAUAAUUCCAAUCtt
NM_005638	VAMP7	6845	s13671	GACUACUUACGGUUCAAGAtt	UCUUGAACCGUAAGUAGUCtg
NM_005638	VAMP7	6845	s13670	UCAUCAUCGUAUCAAUUGUtt	ACAAUUGAUACGAUGAUGAtg
NM_003761	VAMP8	8673	s16523	UGAAGAUGAUUGUCCUUAUtt	AUAAGGACAAUCAUCUUCAcg
NM_003761	VAMP8	8673	s16524	GAACAUCUCCGCAACAAGAtt	UCUUGUUGCGGAGAUGUUCca
NM_003761	VAMP8	8673	s16522	GGAGUUAAGAAUAUUAUGAtt	UCAUAAUAUUCUUAACUCCct
NM_004738	VAPB	9217	s17623	GCAAAACCGGAAGACCUUAtt	UAAGGUCUUCCGGUUUUGCct
NM_004738	VAPB	9217	s17625	AAACACCAAUAGUGUCUAAtt	UUAGACACUAUUGGUGUUUct
NM_004738	VAPB	9217	s17624	UAAUGUAUCUGUGAUGUUAtt	UAACAUCACAGAUACAUUAat
NM_004738	VAPB	9217	s17623	GCAAAACCGGAAGACCUUAtt	UAAGGUCUUCCGGUUUUGCct
NM_004738	VAPB	9217	s17625	AAACACCAAUAGUGUCUAAtt	UUAGACACUAUUGGUGUUUct
NM_004738	VAPB	9217	s17624	UAAUGUAUCUGUGAUGUUAtt	UAACAUCACAGAUACAUUAat
NM_003765	STX10	8677	s16536	AGACCAUCGGUAUAGUGGAtt	UCCACUAUACCGAUGGUCUct
NM_003765	STX10	8677	s16535	CAACAGCCGUAGCAUUUUUtt	AAAAAUGCUACGGCUGUUGgg
NM_003765	STX10	8677	s225020	GAGAGAUACUCGCAGGCAAtt	UUGCCUGCGAGUAUCUCUCtg
NM_003764	STX11	8676	s16532	GAGCUCAACGUACAAAAGAtt	UCUUUUGUACGUUGAGCUCga
NM_003764	STX11	8676	s16533	AGUGGGACGUGUUUUCCGAtt	UCGGAAAACACGUCCCACUta
NM_003764	STX11	8676	s16531	AAAUCACACCAAACACUUAtt	UAAGUGUUUGGUGUGAUUUta
NM_177424	STX12	23673	s24309	GCAGGACUCAAGCAAGCUAtt	UAGCUUGCUUGAGUCCUGCtt
NM_177424	STX12	23673	s24307	GGAAAAUCUGCAACAGUUAtt	UAACUGUUGCAGAUUUUCCtg
NM_177424	STX12	23673	s24308	GGAUUUGGAACUUAUUAAAtt	UUUAAUAAGUUCCAAAUCCtg
NM_001001433	STX16	8675	s16530	CAGCGAUUGGUGUGACAAAtt	UUUGUCACACCAAUCGCUGct
NM_001001433	STX16	8675	s16528	GCAUCAGCUUAGAUCCAGAtt	UCUGGAUCUAAGCUGAUGCct
NM_001001433	STX16	8675	s16529	CGGAAUAAUUCCAUCCAAAtt	UUUGGAUGGAAUUAUUCCGca
NM_017919	STX17	55014	s224334	CCAAUAUCCGAGAAAUUGAtt	UCAAUUUCUCGGAUAUUGGat
NM_017919	STX17	55014	s29994	GAGUUUGACUCAGAUAUAUtt	AUAUAUCUGAGUCAAACUCtg
NM_017919	STX17	55014	s224335	GGAGAAGAUUGACAGCAUUtt	AAUGCUGUCAAUCUUCUCCtg
NM_016930	STX18	53407	s28733	GCAAUUCAGCAACUACGAAtt	UUCGUAGUUGCUGAAUUGCtt
NM_016930	STX18	53407	s28734	GCAACGAAGACAUAAGAGAtt	UCUCUUAUGUCUUCGUUGCct
NM_016930	STX18	53407	s28735	GGACCGCUGUUUUGGAUUUtt	AAAUCCAAAACAGCGGUCCtg
NM_001001850	STX19	415117	s53949	GAAAUGACAGUGAAUAGUAtt	UACUAUUCACUGUCAUUUCaa
NM_001001850	STX19	415117	s53950	CAAGGAUACUUAAAUCUCAtt	UGAGAUUUAAGUAUCCUUGtg
NM_001001850	STX19	415117	s53951	GCUUACUUACAGAAAUCAAtt	UUGAUUUCUGUAAGUAAGCtt
NM_004603	STX1A	6804	s13590	GAACUCAUGUCCGACAUAAtt	UUAUGUCGGACAUGAGUUCtt
NM_004603	STX1A	6804	s13591	AGAUCGCAGAGAACGUGGAtt	UCCACGUUCUCUGCGAUCUtg
NM_004603	STX1A	6804	s13589	CAAACAAAGUUCGUUCCAAtt	UUGGAACGAACUUUGUUUGct
NM_052874	STX1B	112755	s223220	CAGAUGACAUCAAAAUGGAtt	UCCAUUUUGAUGUCAUCUGtg
NM_052874	STX1B	112755	s41369	CCACCAACGAAGAACUGGAtt	UCCAGUUCUUCGUUGGUGGtg
NM_052874	STX1B	112755	s41368	GGUUCGGUCCAAAUUGAAAtt	UUUCAAUUUGGACCGAACCtt
NM_001980	STX2	2054	s4756	CAGUUGUUGUGGUUGAGAAtt	UUCUCAACCACAACAACUGtg
NM_001980	STX2	2054	s4755	CAAGAAAACUGCGAAUAAAtt	UUUAUUCGCAGUUUUCUUGat
NM_001980	STX2	2054	s4757	CUAUGUUUGUGGAGACUCAtt	UGAGUCUCCACAAACAUAGcc
NM_004177	STX3	6809	s13592	GGCACGAGAUGAAACGAAAtt	UUUCGUUUCAUCUCGUGCCtt
NM_004177	STX3	6809	s13593	CGGCUUUUAUGGACGAGUUtt	AACUCGUCCAUAAAAGCCGtg
NM_004177	STX3	6809	s13594	GGUGAGAUGUUAGAUAACAtt	UGUUAUCUAACAUCUCACCct
NM_004604	STX4	6810	s13595	GGACAAUUCGGCAGACUAUtt	AUAGUCUGCCGAAUUGUCCgg
NM_004604	STX4	6810	s13596	CAGCAAUUCGUGGAGCUCAtt	UGAGCUCCACGAAUUGCUGgg
NM_004604	STX4	6810	s13597	UGAUCAAUCGGAUUGAGAAtt	UUCUCAAUCCGAUUGAUCAtc
NM_003164	STX5	6811	s13599	GAACAUUGAGUCGACAAUUtt	AAUUGUCGACUCAAUGUUCtg
NM_003164	STX5	6811	s13598	GAGCUAACAUAUAUCAUCAtt	UGAUGAUAUAUGUUAGCUCtt
NM_003164	STX5	6811	s13600	GCCCAUUCAGAGAUCCUCAtt	UGAGGAUCUCUGAAUGGGCgg
NM_005819	STX6	10228	s19959	GCAACUGAAUUGAGUAUAAtt	UUAUACUCAAUUCAGUUGCat
NM_005819	STX6	10228	s19960	GCAGUUAUGUUGGAAGAUUtt	AAUCUUCCAACAUAACUGCct
NM_005819	STX6	10228	s19958	CCAACGAGCUGAGAAAUAAtt	UUAUUUCUCAGCUCGUUGGtg
NM_003569	STX7	8417	s15979	GAAUGAUGAUUCAUGAACAtt	UGUUCAUGAAUCAUCAUUCcc
NM_003569	STX7	8417	s15978	CAUCAUCAUUCUUAUCCUUtt	AAGGAUAAGAAUGAUGAUGca
NM_003569	STX7	8417	s15980	GAGUUGCGAUUAUCAGUCUtt	AGACUGAUAAUCGCAACUCca
NM_004853	STX8	9482	s18183	GGAUGAUCUUGUAACUCGAtt	UCGAGUUACAAGAUCAUCCaa
NM_004853	STX8	9482	s18184	GCACCAAAGCUUACCGUGAtt	UCACGGUAAGCUUUGGUGCct
NM_004853	STX8	9482	s18182	CGAAAUCAAUAUGAACGAAtt	UUCGUUCAUAUUGAUUUCGtt
NM_003165	STXBP1	6812	s13601	CCUUAUAUCUCUACCCGUUtt	AACGGGUAGAGAUAUAAGGgt
NM_003165	STXBP1	6812	s13602	GGUGGACUCCGAUUAUCAAtt	UUGAUAAUCGGAGUCCACCgt
NM_003165	STXBP1	6812	s13603	GCAUAACGAUUGUGGAAGAtt	UCUUCCACAAUCGUUAUGCcc
NM_006949	STXBP2	6813	s227459	CGGACAAGGCGAACAUCAAtt	UUGAUGUUCGCCUUGUCCGtg
NM_006949	STXBP2	6813	s13604	GGAGCUGAAUAAGUAUUCUtt	AGAAUACUUAUUCAGCUCCtt
NM_006949	STXBP2	6813	s227460	GGUUCAGGCCCUGAUCAAAtt	UUUGAUCAGGGCCUGAACCga
NM_007269	STXBP3	6814	s13608	GAGAGUGACAUGAUUCGUAtt	UACGAAUCAUGUCACUCUCat
NM_007269	STXBP3	6814	s13607	GCAUAUGAUCUACUACCAAtt	UUGGUAGUAGAUCAUAUGCca
NM_007269	STXBP3	6814	s13609	GUAAAUCGGAGAACAAGUAtt	UACUUGUUCUCCGAUUUACtt
NM_178509	STXBP4	252983	s48386	GUGCCUUACUUGAUAUGGAtt	UCCAUAUCAAGUAAGGCACga
NM_178509	STXBP4	252983	s48385	CAACUUGUCUCAGUCAACAtt	UGUUGACUGAGACAAGUUGat
NM_178509	STXBP4	252983	s48384	GAAGGCCCAUUGGUAUAUAtt	UAUAUACCAAUGGGCCUUCat
NM_139244	STXBP5	134957	s43906	CGAUGCUUGAAGUUCGAUUtt	AAUCGAACUUCAAGCAUCGga
NM_139244	STXBP5	134957	s225638	GAGACUUACUUAUAGUCAAtt	UUGACUAUAAGUAAGUCUCtg
NM_139244	STXBP5	134957	s43905	GGAUAACUCCUUUAGCCGAtt	UCGGCUAAAGGAGUUAUCCtt
NM_014178	STXBP6	29091	s26467	CCAAAAUUAUGGGAGGAAAtt	UUUCCUCCCAUAAUUUUGGat
NM_014178	STXBP6	29091	s26465	AAGGCGAAUAUUUAACUUAtt	UAAGUUAAAUAUUCGCCUUga
NM_014178	STXBP6	29091	s26466	UCACAAAGGUCAAACAGUUtt	AACUGUUUGACCUUUGUGAtg
NM_145003	TSNARE1	203062	s47464	AGCUGUUGAUAGUAUUGAAtt	UUCAAUACUAUCAACAGCUtc
NM_145003	TSNARE1	203062	s47465	GGAGACCAACAAGACCAUUtt	AAUGGUCUUGUUGGUCUCCtg
NM_145003	TSNARE1	203062	s47463	GCUAUGGAGUGGUGCAGAAtt	UUCUGCACCACUCCAUAGCac
NM_006370	VTI1B	10490	s20556	CGAGACCAGUUAGAACGUAtt	UACGUUCUAACUGGUCUCGtt
NM_006370	VTI1B	10490	s20557	GGACCUUGCUAAACUCCAUtt	AUGGAGUUUAGCAAGGUCCtt
NM_006370	VTI1B	10490	s20558	GCUCAGAAAUCAUAGAAGAtt	UCUUCUAUGAUUUCUGAGCca
Calpains
NM_005186	CAPN1	823	s490	GGAAUUACCUGUCCAUCUUtt	AAGAUGGACAGGUAAUUCCgg
NM_005186	CAPN1	823	s491	GGAACAACGUGGACCCAUAtt	UAUGGGUCCACGUUGUUCCac
NM_005186	CAPN1	823	s492	CGUGUUCCAUAUAGAGGAAtt	UUCCUCUAUAUGGAACACGgg
NM_001748	CAPN2	824	s320	CCAGCGAUACCUACAAGAAtt	UUCUUGUAGGUAUCGCUGGtg
NM_001748	CAPN2	824	s321	CGAGAAUACUGGAACAAUAtt	UAUUGUUCCAGUAUUCUCGgg
NM_001748	CAPN2	824	s319	GAUCAACGGAUGCUAUGAAtt	UUCAUAGCAUCCGUUGAUCtt
NM_173090	CAPN3	825	s2383	CCACCUCUGGAACAAGAUUtt	AAUCUUGUUCCAGAGGUGGtg
NM_173090	CAPN3	825	s2384	GCAUGAUUGCGCUCAUGGAtt	UCCAUGAGCGCAAUCAUGCta
NM_173090	CAPN3	825	s2382	ACAGCUACGAGAUGCGAAAtt	UUUCGCAUCUCGUAGCUGUtg
Annexins
NM_000700	ANXA1	301	s1382	GACGUAAACGUGUUCAAUAtt	UAUUGAACACGUUUACGUCtg
NM_000700	ANXA1	301	s1381	GCCUCACAGCUAUCGUGAAtt	UUCACGAUAGCUGUGAGGCat
NM_000700	ANXA1	301	s1380	GGACUUUGGUGUGAAUGAAtt	UUCAUUCACACCAAAGUCCtc
NM_145869	ANXA11	311	s1401	GAGCACAUCCGAGAAUUAAtt	UUAAUUCUCGGAUGUGCUCat
NM_145869	ANXA11	311	s1403	CAGUCCUCUUUGACAUUUAtt	UAAAUGUCAAAGAGGACUGgg
NM_145869	ANXA11	311	s1402	UCAAAGAUCUGAAAUCUGAtt	UCAGAUUUCAGAUCUUUGAtc
NM_004039	ANXA2	302	s1384	GCAAGUCCCUGUACUAUUAtt	UAAUAGUACAGGGACUUGCcg
	(siRNA 2)
NM_004039	ANXA2	302	s1385	GAACUUGCAUCAGCACUGAtt	UCAGUGCUGAUGCAAGUUCct
	(siRNA 3)
NM_004039	ANXA2	302	s1383	GGCAAAGGGUAGAAGAGCAtt	UGCUCUUCUACCCUUUGCCag
	(siRNA 1)
NM_005139	ANXA3	306	s1386	CAUCGAGCCUUGAAGGGUAtt	UACCCUUCAAGGCUCGAUGca
NM_005139	ANXA3	306	s1388	GCAAUUAAAUCGGAUACUUtt	AAGUAUCCGAUUUAAUUGCtg
NM_005139	ANXA3	306	s1387	GAAGAUGCCUUGAUUGAAAtt	UUUCAAUCAAGGCAUCUUCgt
NM_001153	ANXA4	307	s1389	GCAGGGACUUGAUAGACGAtt	UCGUCUAUCAAGUCCCUGCcg
NM_001153	ANXA4	307	s1390	GGAUAUCACAGAAGGAUAUtt	AUAUCCUUCUGUGAUAUCCtt
NM_001153	ANXA4	307	s1391	GAAAUUGACAUGUUGGAUAtt	UAUCCAACAUGUCAAUUUCtg
NM_001154	ANXA5	308	s1392	GUACAUGACUAUAUCAGGAtt	UCCUGAUAUAGUCAUGUACtt
NM_001154	ANXA5	308	s1393	GACCUGAAAUCAGAACUAAtt	UUAGUUCUGAUUUCAGGUCat
NM_001154	ANXA5	308	s1394	GGAGUGAGAUUGAUCUGUUtt	AACAGAUCAAUCUCACUCCtg
NM_001155	ANXA6	309	s1397	GUAGUGAAGUGUAUCCGGAtt	UCCGGAUACACUUCACUACgg
NM_001155	ANXA6	309	s1396	GGUUGGUGUUCGAUGAGUAtt	UACUCAUCGAACACCAACCga
NM_001155	ANXA6	309	s1395	GGCUCUUCAAGGCUAUGAAtt	UUCAUAGCCUUGAAGAGCCtt
NM_004034	ANXA7	310	s1400	GGCUAAUCGAGACUUGUUAtt	UAACAAGUCUCGAUUAGCCat
NM_004034	ANXA7	310	s1398	GAAUCUUGCUUUAACAUGAtt	UCAUGUUAAAGCAAGAUUCat
NM_004034	ANXA7	310	s1399	GAUCUCAAAUCAGAGUUAAtt	UUAACUCUGAUUUGAGAUCtt
Endocytosis
NM_004408	DNM1	1759	s144	GCAGUUCGCCGUAGACUUUtt	AAAGUCUACGGCGAACUGCtg
NM_004408	DNM1	1759	s145	GCUAUGCUAUCAAGAAUAUtt	AUAUUCUUGAUAGCAUAGCtg
NM_004408	DNM1	1759	s146	GCACUGCAAGGGAAAGAAAtt	UUUCUUUCCCUUGCAGUGCag
NM_001005360	DNM2	1785	s4212	ACAUCAACACGAACCAUGAtt	UCAUGGUUCGUGUUGAUGUag
NM_001005360	DNM2	1785	s4213	AGUCCUACAUCAACACGAAtt	UUCGUGUUGAUGUAGGACUgc
NM_001005360	DNM2	1785	s4214	AGCGAAUCGUCACCACUUAtt	UAAGUGGUGACGAUUCGCUct
NM_015569	DNM3	26052	s25019	GUGUGGAUCUGGUAAUACAtt	UGUAUUACCAGAUCCACACtc
NM_015569	DNM3	26052	s25017	GCAUUUGAAGCGAUAGUCAtt	UGACUAUCGCUUCAAAUGCca
NM_015569	DNM3	26052	s25018	GACUCCUACAUGUCCAUUAtt	UAAUGGACAUGUAGGAGUCta
NM_001076677	CLTA	1211	s3190	GGACGAGCAGCUACAGAAAtt	UUUCUGUAGCUGCUCGUCCtg
NM_001076677	CLTA	1211	s3189	AGCCUGAAAGUAUCCGUAAtt	UUACGGAUACUUUCAGGCUct
NM_001076677	CLTA	1211	s3188	AGACAGUUAUGCAGCUAUUtt	AAUAGCUGCAUAACUGUCUgt
NM_001834	CLTB	1212	s3191	GCCCAGCUAUGUGACUUCAtt	UGAAGUCACAUAGCUGGGCca
NM_001834	CLTB	1212	s3193	GAACAAGUAGAGAAGAACAtt	UGUUCUUCUCUACUUGUUCac
NM_001834	CLTB	1212	s3192	CCUCCUCUCAGUCUACUCAtt	UGAGUAGACUGAGAGGAGGcg
NM_004859	CLTC	1213	s475	GGUUGCUCUUGUUACGGAUtt	AUCCGUAACAAGAGCAACCgt
NM_004859	CLTC	1213	s477	GGGAAUUCUUCGUACUCCAtt	UGGAGUACGAAGAAUUCCCtt
NM_004859	CLTC	1213	s223262	GAUUAUCAAUUACCGUACAtt	UGUACGGUAAUUGAUAAUCtg
NM_001753	CAV1	857	s2448	CCUUCACUGUGACGAAAUAtt	UAUUUCGUCACAGUGAAGGtg
NM_001753	CAV1	857	s2446	GCUUCCUGAUUGAGAUUCAtt	UGAAUCUCAAUCAGGAAGCtc
NM_001753	CAV1	857	s2447	GCCGUGUCUAUUCCAUCUAtt	UAGAUGGAAUAGACACGGCtg
NM_001233	CAV2	858	s2450	CGGCUCAACUCGCAUCUCAtt	UGAGAUGCGAGUUGAGCCGgt
NM_001233	CAV2	858	s2449	AUGUUAUCAUUGCUCCAUUtt	AAUGGAGCAAUGAUAACAUct
NM_001233	CAV2	858	s2451	AGACCUGCCUAAUGGUUCUtt	AGAACCAUUAGGCAGGUCUtt
NM_001234	CAV3	859	s2453	AGAUCGUCAAGGAUAUCCAtt	UGGAUAUCCUUGACGAUCUgg
NM_001234	CAV3	859	s2452	GAACAUUAACGAGGACAUAtt	UAUGUCCUCGUUAAUGUUCtt
NM_001234	CAV3	859	s225003	GGAACAAGGUCUAAUUUGUtt	ACAAAUUAGACCUUGUUCCtt
NM_005803	FLOT1	10211	s19913	GCAGAGAAGUCCCAACUAAtt	UUAGUUGGGACUUCUCUGCct
NM_005803	FLOT1	10211	s19914	GCAUCAGUGUGGUUAGCUAtt	UAGCUAACCACACUGAUGCcc
NM_005803	FLOT1	10211	s19915	AGAGAGAUUACGAACUGAAtt	UUCAGUUCGUAAUCUCUCUgt
NM_004475	FLOT2	2319	s5284	CCAAGAUUGCUGACUCUAAtt	UUAGAGUCAGCAAUCUUGGtg
NM_004475	FLOT2	2319	s5286	GACUAUAAACAGUACGUGUtt	ACACGUACUGUUUAUAGUCgg
NM_004475	FLOT2	2319	s5285	ACAGUAAGGUCACAUCAGAtt	UCUGAUGUGACCUUACUGUtg
Adaptor complexes
NM_001127	AP1B1	162	s1141	GAGCUGAAAGAGUACGCAAtt	UUGCGUACUCUUUCAGCUCtg
NM_001127	AP1B1	162	s1139	GCAACCUGCUCGAUCUGAAtt	UUCAGAUCGAGCAGGUUGCtg
NM_001127	AP1B1	162	s1140	CCAUCUCCAUGGACCUGCAtt	UGCAGGUCCAUGGAGAUGGag
NM_001128	AP1G1	164	s1144	GGUACGAAUUUUGCGGUUAtt	UAACCGCAAAAUUCGUACCtg
NM_001128	AP1G1	164	s1143	GGGAGGAAAUGACAUAACAtt	UGUUAUGUCAUUUCCUCCCaa
NM_001128	AP1G1	164	s1142	GAUAUUCACCAGAACAUGAtt	UCAUGUUCUGGUGAAUAUCcg
NM_003917	AP1G2	8906	s17030	GCAUAUCUGGAGUCAGCGAtt	UCGCUGACUCCAGAUAUGCtg
NM_003917	AP1G2	8906	s17031	GGUUCUAGCUGUCAACAUUtt	AAUGUUGACAGCUAGAACCcg
NM_003917	AP1G2	8906	s17029	GGUCCUGUUUGAGACAGUAtt	UACUGUCUCAAACAGGACCgc
NM_080550	AP1GBP1	11276	s22267	GGCCUUAGCUAAUCGAACUtt	AGUUCGAUUAGCUAAGGCCca
NM_080550	AP1GBP1	11276	s22266	CAACCUACCCUGCAAAUCAtt	UGAUUUGCAGGGUAGGUUGgt
NM_080550	AP1GBP1	11276	s22265	GACUCCAACUGGAAUAGAUtt	AUCUAUUCCAGUUGGAGUCat
NM_032493	AP1M1	8907	s17032	ACAACUUUGUUAUCAUCUAtt	UAGAUGAUAACAAAGUUGUcc
NM_032493	AP1M1	8907	s225055	GGCUAUCACGCUUCGAGAAtt	UUCUCGAAGCGUGAUAGCCgc
NM_032493	AP1M1	8907	s17033	UCAAGUUCGAGAUCCCUUAtt	UAAGGGAUCUCGAACUUGAca
NM_005498	AP1M2	10053	s19546	GGAGAUAUCUGUGCCUGUAtt	UACAGGCACAGAUAUCUCCac
NM_005498	AP1M2	10053	s19545	GCUCCGAGGGUAUCAAGUAtt	UACUUGAUACCCUCGGAGCgc
NM_005498	AP1M2	10053	s19544	GUCGUGAUUUGGAGUAUUAtt	UAAUACUCCAAAUCACGACgt
NM_001283	AP1S1	1174	s3116	GGACCUCAAAGUUGUCUAUtt	AUAGACAACUUUGAGGUCCct
NM_001283	AP1S1	1174	s3115	GGAAAACUGCGGCUGCAAAtt	UUUGCAGCCGCAGUUUUCCct
NM_001283	AP1S1	1174	s3117	ACGUGGAGCUCUUAGACAAtt	UUGUCUAAGAGCUCCACGUat
NM_003916	AP1S2	8905	s225054	AAUUCAUCGUUAUGUGGAAtt	UUCCACAUAACGAUGAAUUat
NM_003916	AP1S2	8905	s17028	AGACCGUUUUAGCACGGAAtt	UUCCGUGCUAAAACGGUCUga
NM_003916	AP1S2	8905	s17027	AGAUCACAAGAGAACUUGUtt	ACAAGUUCUCUUGUGAUCUtt
NM_001039569	AP1S3	130340	s43489	GGAAAUUACGGCUACAGAAtt	UUCUGUAGCCGUAAUUUCCct
NM_001039569	AP1S3	130340	s43488	GUUUAUAAAAGGUAUGCUAtt	UAGCAUACCUUUUAUAAACaa
NM_001039569	AP1S3	130340	s43490	CCUGGACGAGUUUAUAAUAtt	UAUUAUAAACUCGUCCAGGat
NM_018569	AP1AR	55435	s30872	GACUGGAAGUAAUCCUACAtt	UGUAGGAUUACUUCCAGUCtt
NM_018569	AP1AR	55435	s30870	GAAGUUUUUCGAAGUAGUAtt	UACUACUUCGAAAAACUUCat
NM_018569	AP1AR	55435	s30871	GAAAGCAGUUGUGAUUUAAtt	UUAAAUCACAACUGCUUUCtg
NM_130787	AP2A1	160	s183	GCAGAUCGGAGUCAAGUCAtt	UGACUUGACUCCGAUCUGCag
NM_130787	AP2A1	160	s184	GCCGAUGAGUUGCUGAAUAtt	UAUUCAGCAACUCAUCGGCtt
NM_130787	AP2A1	160	s185	CAUCCGCUCCAAGUUCAAAtt	UUUGAACUUGGAGCGGAUGtt
NM_012305	AP2A2	161	s1137	GCUGCGCACAAGUAAGGAAtt	UUCCUUACUUGUGCGCAGCgt
NM_012305	AP2A2	161	s1138	GGCAAAUAUCAGAUCAAAAtt	UUUUGAUCUGAUAUUUGCCag
NM_012305	AP2A2	161	s1136	CCUGCUGAGUUCAAACAGAtt	UCUGUUUGAACUCAGCAGGtt
NM_001282	AP2B1	163	s36	GGAUCCCUAUGUUCGGAAAtt	UUUCCGAACAUAGGGAUCCtc
NM_001282	AP2B1	163	s37	GGAGGGUUUUCACGAUGAAtt	UUCAUCGUGAAAACCCUCCag
NM_001282	AP2B1	163	s38	GGCUUGGAGAUUUCCGGAAtt	UUCCGGAAAUCUCCAAGCCtt
NM_004068	AP2M1	1173	s3113	GGCGAGAGGGUAUCAAGUAtt	UACUUGAUACCCUCUCGCCgc
NM_004068	AP2M1	1173	s3112	GGAUGAGAUUCUAGACUUUtt	AAAGUCUAGAAUCUCAUCCag
NM_004068	AP2M1	1173	s3114	GAAGAGCAGUCACAGAUCAtt	UGAUCUGUGACUGCUCUUCtt
NM_021575	AP2S1	1175	s3118	AGGUUUACACGGUCGUGGAtt	UCCACGACCGUGUAAACCUtg
NM_021575	AP2S1	1175	s3119	GGCGAAAUCCGAGAGACCAtt	UGGUCUCUCGGAUUUCGCCag
NM_021575	AP2S1	1175	s194335	AGACGAAGGUGCUGAAACAtt	UGUUUCAGCACCUUCGUCUgg
NM_003664	AP3B1	8546	s16268	GCUUAUUGUUCCGAAUGUAtt	UACAUUCGGAACAAUAAGCtg
NM_003664	AP3B1	8546	s16267	CUUGCACUCCUGUCCAUAAtt	UUAUGGACAGGAGUGCAAGat
NM_003664	AP3B1	8546	s16266	CCGCAAGCUAUGUAACUUAtt	UAAGUUACAUAGCUUGCGGta
NM_004644	AP3B2	8120	s15638	CCAUCAUGAUGCUAGCUAUtt	AUAGCUAGCAUCAUGAUGGgc
NM_004644	AP3B2	8120	s15640	CGAUUCCAGCAGUAGCUCAtt	UGAGCUACUGCUGGAAUCGct
NM_004644	AP3B2	8120	s15639	GCAUCGACCUGAUUCACAAtt	UUGUGAAUCAGGUCGAUGCgc
NM_001077523	AP3D1	8943	s17106	GCCUAUGUCAGAUCAGUAUtt	AUACUGAUCUGACAUAGGCag
NM_001077523	AP3D1	8943	s17108	CGCUGAAAAUUCCUAUGUUtt	AACAUAGGAAUUUUCAGCGag
NM_001077523	AP3D1	8943	s17107	ACAGGGCUCUGGAUAUUGAtt	UCAAUAUCCAGAGCCCUGUag
NM_207012	AP3M1	26985	s25662	GGACUACUUUGGUGAGUGUtt	ACACUCACCAAAGUAGUCCtg
NM_207012	AP3M1	26985	s25663	CCAAGGUACUAACAUGGGAtt	UCCCAUGUUAGUACCUUGGtg
NM_207012	AP3M1	26985	s25661	GAAUUACAGUGACAGUUCAtt	UGAACUGUCACUGUAAUUCct
NM_006803	AP3M2	10947	s21537	CAGUGUAUGUCAAACAUAAtt	UUAUGUUUGACAUACACUGgg
NM_006803	AP3M2	10947	s21539	CAAUUAACCUGCAGUUUAAtt	UUAAACUGCAGGUUAAUUGtg
NM_006803	AP3M2	10947	s21538	CGAACAUUCUUAAAGAACUtt	AGUUCUUUAAGAAUGUUCGac
NM_001284	AP3S1	1176	s3122	GGAUCUGACAACAAACUGAtt	UCAGUUUGUUGUCAGAUCCtc
NM_001284	AP3S1	1176	s3121	GUAUCUAAGAGAGAUGAAAtt	UUUCAUCUCUCUUAGAUACca
NM_001284	AP3S1	1176	s3120	CCCAAGAAAUAUUAACAUUtt	AAUGUUAAUAUUUCUUGGGat
NM_005829	AP3S2	10239	s19988	CUGGAUAAGUGUUUCGAAAtt	UUUCGAAACACUUAUCCAGag
NM_005829	AP3S2	10239	s19989	CUAUGCUACCCUCUACUUUtt	AAAGUAGAGGGUAGCAUAGtg
NM_005829	AP3S2	10239	s19990	GGCUCUGACUACAAACUGAtt	UCAGUUUGUAGUCAGAGCCac
NM_006594	AP4B1	10717	s21051	GAUCUUGCAUAGUUUACCAtt	UGGUAAACUAUGCAAGAUCtg
NM_006594	AP4B1	10717	s21052	CGAGUGAUUAGGUACAUGAtt	UCAUGUACCUAAUCACUCGct
NM_006594	AP4B1	10717	s21050	CGUACAAACUGAUGUCCUUtt	AAGGACAUCAGUUUGUACGtg
NM_007347	AP4E1	23431	s23818	GAACUGCCCUUGGUUGAGAtt	UCUCAACCAAGGGCAGUUCtg
NM_007347	AP4E1	23431	s23819	CCUAAUCAAGUACAACAUAtt	UAUGUUGUACUUGAUUAGGag
NM_007347	AP4E1	23431	s23817	GUCUAUUCUAUUUAUCCUAtt	UAGGAUAAAUAGAAUAGACtg
NM_004722	AP4M1	9179	s17541	GAGAUUGUCUGUACUGAUAtt	UAUCAGUACAGACAAUCUCtc
NM_004722	AP4M1	9179	s17539	GGCUCCAGGUUUAUCUAAAtt	UUUAGAUAAACCUGGAGCCgg
NM_004722	AP4M1	9179	s17540	GAAUUUGAGUCUCAUCGAAtt	UUCGAUGAGACUCAAAUUCgt
NM_007077	AP4S1	11154	s22002	UCAUUGUGGUUGGAGUUAAtt	UUAACUCCAACCACAAUGAag
NM_001128126	AP4S1	11154	s230357	GGCUAUUUAUGAAUUCAUUtt	AAUGAAUUCAUAAAUAGCCat
NM_001128126	AP4S1	11154	s230358	GCCGAGUGAGUGAAUUAGAtt	UCUAAUUCACUCACUCGGCtg
NM_001658	ARF1	375	s1551	CCAUAGGCUUCAACGUGGAtt	UCCACGUUGAAGCCUAUGGtg
NM_001658	ARF1	375	s1550	CCAUUCCCACCAUAGGCUUtt	AAGCCUAUGGUGGGAAUGGtg
NM_001658	ARF1	375	s1552	UCUUCGUGGUGGACAGCAAtt	UUGCUGUCCACCACGAAGAtc
Coatamer proteins
NM_004371	COPA	1314	s3369	GGAUGAGAAAACUCGCUUUtt	AAAGCGAGUUUUCUCAUCCtt
NM_004371	COPA	1314	s3370	GCAGAGACCAUGAUCGUUUtt	AAACGAUCAUGGUCUCUGCgg
NM_004371	COPA	1314	s3368	GGAUGUGCACUCUCAUUGAtt	UCAAUGAGAGUGCACAUCCga
NM_016451	COPB1	1315	s3373	CCUCAUGACUUCGCAAAUAtt	UAUUUGCGAAGUCAUGAGGag
NM_016451	COPB1	1315	s3371	GGUCUGUCAUGCUAAUCCAtt	UGGAUUAGCAUGACAGACCtt
NM_016451	COPB1	1315	s3372	GGAGAUGUAAAGUCAAAGAtt	UCUUUGACUUUACAUCUCCtt
NM_004766	COPB2	9276	s17736	GGUCAAACAAUGUCGCUUUtt	AAAGCGACAUUGUUUGACCct
NM_004766	COPB2	9276	s17738	CGAUGUAUCUCCUAGGCUAtt	UAGCCUAGGAGAUACAUCGtc
NM_004766	COPB2	9276	s17737	CAGUAUCCACAGAUCCUGAtt	UCAGGAUCUGUGGAUACUGta
NM_199444	COPE	11316	s22308	AGCUGUUCGACGUAAAGAAtt	UUCUUUACGUCGAACAGCUcg
NM_199444	COPE	11316	s223223	CCUUCUACAUCGGCAGCUAtt	UAGCUGCCGAUGUAGAAGGcg
NM_199444	COPE	11316	s22309	GUGACAAACCGAUACCUGUtt	ACAGGUAUCGGUUUGUCACct
NM_016128	COPG1	22820	s22432	GCGUAAGAAUGACCGCCUAtt	UAGGCGGUCAUUCUUACGCac
NM_016128	COPG1	22820	s22430	CUGUUUGACUUCAUCGAGAtt	UCUCGAUGAAGUCAAACAGtg
NM_016128	COPG1	22820	s22431	CGUCGGAUGUGCUACUUGAtt	UCAAGUAGCACAUCCGACGga
NM_012133	COPG2	26958	s223713	GGAUCACCGAUGGAACAAUtt	AUUGUUCCAUCGGUGAUCCtg
NM_012133	COPG2	26958	s223714	GGAUGGGCAUGAAAGUCCAtt	UGGACUUUCAUGCCCAUCCtc
NM_012133	COPG2	26958	s25645	GGGUGAACACUUUGGAACAtt	UGUUCCAAAGUGUUCACCCtg
NM_016057	COPZ1	22818	s22428	GCCUGACAGUGGUAUACAAtt	UUGUAUACCACUGUCAGGCct
NM_016057	COPZ1	22818	s22429	CCAUCGGACUGACAGUGAAtt	UUCACUGUCAGUCCGAUGGgt
NM_016057	COPZ1	22818	s22427	GUAUAGAUCUCUAUUUCUAtt	UAGAAAUAGAGAUCUAUACtg
NM_016429	COPZ2	51226	s27713	AGCAGAUGGUUUUCGAGAAtt	UUCUCGAAAACCAUCUGCUcc
NM_016429	COPZ2	51226	s27712	UGACCAUCGUCUACAAGAAtt	UUCUUGUAGACGAUGGUCAta
NM_016429	COPZ2	51226	s27714	CCUUCCCUCUACACCAUCAtt	UGAUGGUGUAGAGGGAAGGtt
NM_006364	SEC23A	10484	s20538	GGGUGAUUCUUUCAAUACUtt	AGUAUUGAAAGAAUCACCCat
NM_006364	SEC23A	10484	s20539	GGAUAUGCCUGAGUAUGAAtt	UUCAUACUCAGGCAUAUCCtg
NM_006364	SEC23A	10484	s20540	GCAUUCUUGCAGAUCGUAUtt	AUACGAUCUGCAAGAAUGCta
NM_006323	SEC24B	10427	s20398	GGUUCCAUCUGGAUAUGGAtt	UCCAUAUCCAGAUGGAACCtg
NM_006323	SEC24B	10427	s20396	GCCCUAUUAUAUACAUCAAtt	UUGAUGUAUAUAAUAGGGCtg
NM_006323	SEC24B	10427	s20397	GCAAUUACCAGUGAUAACAtt	UGUUAUCACUGGUAAUUGCgt
NM_001077206	SEC31A	22872	s22551	GGAGCAUUGAAACUCGAAAtt	UUUCGAGUUUCAAUGCUCCtt
NM_001077206	SEC31A	22872	s22550	CAAUCACCAGUGGUUUACAtt	UGUAAACCACUGGUGAUUGtt
NM_001077206	SEC31A	22872	s22552	GAUCCAUCCUUGGAUAUGAtt	UCAUAUCCAAGGAUGGAUCag
NM_020150	SAR1A	56681	s32254	GGAAUGACCUUUACAACUUtt	AAGUUGUAAAGGUCAUUCCag
NM_020150	SAR1A	56681	s32253	GAUGCAAUCAGUGAAGAAAtt	UUUCUUCACUGAUUGCAUCtg
NM_020150	SAR1A	56681	s32255	AACUUGUAUUCUUAGGUUUtt	AAACCUAAGAAUACAAGUUtt
NM_001033503	SAR1B	51128	s224190	CCAUUGCUAAUGUGCCUAUtt	AUAGGCACAUUAGCAAUGGtt
NM_001033503	SAR1B	51128	s27508	CUGGUAAACUGGUAUUUCUtt	AGAAAUACCAGUUUACCAGtt
NM_001033503	SAR1B	51128	s27507	GAGUAUAUCUCUGAAAGAAtt	UUCUUUCAGAGAUAUACUCcc
NM_013388	PREB	10113	s19679	GGCUUAUUAUUGUGACCAUtt	AUGGUCACAAUAAUAAGCCcg
NM_013388	PREB	10113	s19680	CAGUGCCUCUACUACGUGAtt	UCACGUAGUAGAGGCACUGga
NM_013388	PREB	10113	s19681	CCAGCACACCUUACCGCUAtt	UAGCGGUAAGGUGUGCUGGaa
Intracellular trafficking
NM_005570	LMAN1	3998	s8218	GAGCAAAGAUUACCUAUUAtt	UAAUAGGUAAUCUUUGCUCgg
NM_005570	LMAN1	3998	s8220	GAGGCUCAGUGUGGACAAAtt	UUUGUCCACACUGAGCCUCtt
NM_005570	LMAN1	3998	s8219	GCAGAUUACUCAACAAGAAtt	UUCUUGUUGAGUAAUCUGCcc
NM_181661	VPS13B	157680	s45977	CUGCCUAUGUUUAUUCGUAtt	UACGAAUAAACAUAGGCAGtt
NM_181661	VPS13B	157680	s45978	CAGGAUCCUUUAUUAUACAtt	UGUAUAAUAAAGGAUCCUGgt
NM_181661	VPS13B	157680	s45979	GACUUUGAAGGAUCCUAUUtt	AAUAGGAUCCUUCAAAGUCtg
NM_018668	VPS33B	26276	s25354	GGAUCAACACUGUAGCUCAtt	UGAGCUACAGUGUUGAUCCaa
NM_018668	VPS33B	26276	s25353	CGGCGAGUAUGAUCUGAAAtt	UUUCAGAUCAUACUCGCCGtc
NM_018668	VPS33B	26276	s25352	GCCGUGGAGAGUAAAGUGAtt	UCACUUUACUCUCCACGGCtg
Calcium-binding contact ER PM
NM_020728	FAM62B	57488	s33137	GCACCUUUAGUUUCACGAAtt	UUCGUGAAACUAAAGGUGCta
NM_020728	FAM62B	57488	s33136	GGAUCAAUGGUGUUAAGGUtt	ACCUUAACACCAUUGAUCCtg
NM_020728	FAM62B	57488	s33138	GAGAAGUUGUUUCGAGAAAtt	UUUCUCGAAACAACUUCUCta
NM_031913	FAM62C	83850	s38210	CGAAUUCCUUGACAAUGAAtt	UUCAUUGUCAAGGAAUUCGaa
NM_031913	FAM62C	83850	s38211	CCAACAGAGUGGUGGAUGAtt	UCAUCCACCACUCUGUUGGtc
NM_031913	FAM62C	83850	s38209	CUGAGGACCUUUACCUUUAtt	UAAAGGUAAAGGUCCUCAGgt
Sorting nexins
NM_052948	SNX26	115703	s41853	CCCAUGUGAUCAAACGGUAtt	UACCGUUUGAUCACAUGGGcg
NM_052948	SNX26	115703	s41851	GGCACGAGUUUGACAGUGAtt	UCACUGUCAAACUCGUGCCga
NM_052948	SNX26	115703	s41852	CCGGAGUUACGAUGACUUUtt	AAAGUCAUCGUAACUCCGGag
RAB
NM_016131	RAB10	10890	s21391	GGAUGAUGCCUUCAAUACUtt	AGUAUUGAAGGCAUCAUCCga
NM_016131	RAB10	10890	s21390	GGACGACAAAAGAGUUGUAtt	UACAACUCUUUUGUCGUCCat
NM_016131	RAB10	10890	s21392	GGAAUAGACUUCAAGAUCAtt	UGAUCUUGAAGUCUAUUCCta
NM_004663	RAB11A	8766	s16704	GGAGUAGAGUUUGCAACAAtt	UUGUUGCAAACUCUACUCCaa
NM_004663	RAB11A	8766	s16703	GAGAUUUACCGCAUUGUUUtt	AAACAAUGCGGUAAAUCUCtg
NM_004663	RAB11A	8766	s16702	CAACAAUGUGGUUCCUAUUtt	AAUAGGAACCACAUUGUUGct
NM_004218	RAB11B	9230	s17647	CUAACGUAGAGGAAGCAUUtt	AAUGCUUCCUCUACGUUAGtg
NM_004218	RAB11B	9230	s17649	GCAACGAGUUCAACCUGGAtt	UCCAGGUUGAACUCGUUGCgg
NM_004218	RAB11B	9230	s17648	GCAUUCAAGAACAUCCUCAtt	UGAGGAUGUUCUUGAAUGCtt
NM_001025300	RAB12	201475	s223483	CGUGGGUGUUGACUUCAAAtt	UUUGAAGUCAACACCCACGgt
NM_001025300	RAB12	201475	s47369	GAUGCCUCUGGAUAUUUUAtt	UAAAAUAUCCAGAGGCAUCtt
NM_001025300	RAB12	201475	s47370	UGAUAAGUAUGCUUCAGAAtt	UUCUGAAGCAUACUUAUCAat
NM_002870	RAB13	5872	s11691	GGAAUCCGAUUUUUCGAAAtt	UUUCGAAAAAUCGGAUUCCat
NM_002870	RAB13	5872	s11690	GAGCGGUUCAAGACAAUAAtt	UUAUUGUCUUGAACCGCUCtt
NM_002870	RAB13	5872	s11692	GAUCCGCACUGUGGAUAUAtt	UAUAUCCACAGUGCGGAUCtt
NM_016322	RAB14	51552	s28312	GGUCUAUGAUAUCACUAGAtt	UCUAGUGAUAUCAUAGACCat
NM_016322	RAB14	51552	s28311	GAAAAUCUAUCAGAACAUUtt	AAUGUUCUGAUAGAUUUUCtt
NM_016322	RAB14	51552	s28313	AAGUACAUAUAACCACUUAtt	UAAGUGGUUAUAUGUACUUct
NM_198686	RAB15	376267	s51762	GAGAGAUACCAGACCAUCAtt	UGAUGGUCUGGUAUCUCUCct
NM_198686	RAB15	376267	s51761	CCAUCGGUGUUGACUUUAAtt	UUAAAGUCAACACCGAUGGtg
NM_198686	RAB15	376267	s51763	GCAUCAAAGUGCGGAUACAtt	UGUAUCCGCACUUUGAUGCcg
NM_022449	RAB17	64284	s34610	GCUGUGCGUUCUUCACAAAtt	UUUGUGAAGAACGCACAGCcc
NM_022449	RAB17	64284	s34608	GGAGGUGACCUUCCAGGAAtt	UUCCUGGAAGGUCACCUCCcg
NM_022449	RAB17	64284	s34609	GCGCUUCUGGUGUACGACAtt	UGUCGUACACCAGAAGCGCag
NM_021252	RAB18	22931	s22704	GGUUCACAGAUGAUACGUUtt	AACGUAUCAUCUGUGAACCtc
NM_021252	RAB18	22931	s22705	GGAAAAUCGUGAAGUCGAUtt	AUCGACUUCACGAUUUUCCtt
NM_021252	RAB18	22931	s22703	GGAUGGAAAUAAGGCUAAAtt	UUUAGCCUUAUUUCCAUCCac
NM_001008749	RAB19	401409	s53589	GGAUUCAUGAGAUAGAGAAtt	UUCUCUAUCUCAUGAAUCCag
NM_001008749	RAB19	401409	s53588	GGACCAAGAGUUCCCAUUAtt	UAAUGGGAACUCUUGGUCCag
NM_001008749	RAB19	401409	s53590	GACUAUUUGUUCAAGAUUAtt	UAAUCUUGAACAAAUAGUCaa
NM_004161	RAB1A	5861	s11658	GGGAACAAAUGUGAUCUGAtt	UCAGAUCACAUUUGUUCCCta
NM_004161	RAB1A	5861	s229381	CAAAGAAAGUAGUAGACUAtt	UAGUCUACUACUUUCUUUGtg
NM_015543	RAB1A	5861	s229382	GAGUUAGACGGGAAAACAAtt	UUGUUUUCCCGUCUAACUCta
NM_030981	RAB1B	81876	s117	GCUGAAAUCAAAAAGCGGAtt	UCCGCUUUUUGAUUUCAGCag
NM_030981	RAB1B	81876	s119	GCACCAGCCUUAACCCUCAtt	UGAGGGUUAAGGCUGGUGCcc
NM_030981	RAB1B	81876	s118	AGAGCGACCUCACCACCAAtt	UUGGUGGUGAGGUCGCUCUtg
NM_017817	RAB20	55647	s31158	CAGUGGAUAUAUCCAGUCAtt	UGACUGGAUAUAUCCACUGtg
NM_017817	RAB20	55647	s31160	AGAUCCUCAAGUACAAGAUtt	AUCUUGUACUUGAGGAUCUtt
NM_017817	RAB20	55647	s31159	CUCUCGACGUGUUCAUUUAtt	UAAAUGAACACGUCGAGAGtc
NM_014999	RAB21	23011	s22824	GGGUCAAAGAAUUACGGAAtt	UUCCGUAAUUCUUUGACCCag
NM_014999	RAB21	23011	s22825	GAGCGAUUUUAGUUUAUGAtt	UCAUAAACUAAAAUCGCUCca
NM_014999	RAB21	23011	s22823	GGGUCCAAUUUACUACAGAtt	UCUGUAGUAAAUUGGACCCaa
NM_020673	RAB22A	57403	s32994	CGCCGACUCUAUUCAUGCAtt	UGCAUGAAUAGAGUCGGCGta
NM_020673	RAB22A	57403	s32993	CAGCUAUAAUCGUUUAUGAtt	UCAUAAACGAUUAUAGCUGca
NM_020673	RAB22A	57403	s32992	UGAGCUACAUAAAUUCCUAtt	UAGGAAUUUAUGUAGCUCAtt
NM_016277	RAB23	51715	s28568	CAAUCUUAGACCCAACAAAtt	UUUGUUGGGUCUAAGAUUGat
NM_016277	RAB23	51715	s28569	GAUUCAGCGAUAUUGCAAAtt	UUUGCAAUAUCGCUGAAUCat
NM_016277	RAB23	51715	s28567	CAGUGAAAGAAGAUCUAAAtt	UUUAGAUCUUCUUUCACUGat
NM_130781	RAB24	53917	s224289	AGGUGAUGUCGGUCGGAGAtt	UCUCCGACCGACAUCACCUtg
NM_130781	RAB24	53917	s28803	CGAGCAAAGUUCUGGGUGAtt	UCACCCAGAACUUUGCUCGct
NM_130781	RAB24	53917	s28805	GCUCAGCUCUUUGAAACAUtt	AUGUUUCAAAGAGCUGAGCtt
NM_020387	RAB25	57111	s32701	CAUGCUCGUGGGUAACAAAtt	UUUGUUACCCACGAGCAUGac
NM_020387	RAB25	57111	s32702	GAAUGUUCGCUGAAAACAAtt	UUGUUUUCAGCGAACAUUCgg
NM_020387	RAB25	57111	s224452	GACCUAACCAAGCACCAGAtt	UCUGGUGCUUGGUUAGGUCaa
NM_014353	RAB26	25837	s223662	CGCACAGUGCCUAACCCUAtt	UAGGGUUAGGCACUGUGCGtg
NM_014353	RAB26	25837	s24591	CGGCUGCAUGAUUACGUUAtt	UAACGUAAUCAUGCAGCCGga
NM_014353	RAB26	25837	s24590	GUUCCGCAGUGUUACCCAUtt	AUGGGUAACACUGCGGAACcg
NM_004580	RAB27A	5873	s11694	GGAGAGGUUUCGUAGCUUAtt	UAAGCUACGAAACCUCUCCtg
NM_004580	RAB27A	5873	s11693	GCCUCUACGGAUCAGUUAAtt	UUAACUGAUCCGUAGAGGCat
NM_004580	RAB27A	5873	s11695	GGAAGACCAGUGUACUUUAtt	UAAAGUACACUGGUCUUCCct
NM_004163	RAB27B	5874	s11696	GACUUAAUCAUGAAGCGAAtt	UUCGCUUCAUGAUUAAGUCca
NM_004163	RAB27B	5874	s11697	GGAAUAGACUUUCGGGAAAtt	UUUCCCGAAAGUCUAUUCCta
NM_004163	RAB27B	5874	s224511	UGCUUAUUGUGAAAAUCCAtt	UGGAUUUUCACAAUAAGCAtt
NM_004249	RAB28	9364	s17910	GGAGCAUAUGCGAACAAUAtt	UAUUGUUCGCAUAUGCUCCaa
NM_004249	RAB28	9364	s17911	CUAUAGGACUGGAUUUCUUtt	AAGAAAUCCAGUCCUAUAGtt
NM_004249	RAB28	9364	s17912	AAACUUUUGGGAAACAGUAtt	UACUGUUUCCCAAAAGUUUct
NM_002865	RAB2A	5862	s11660	GAAGGAGUCUUUGACAUUAtt	UAAUGUCAAAGACUCCUUCtt
NM_002865	RAB2A	5862	s11661	GAGCUUUACUAGUUUACGAtt	UCGUAAACUAGUAAAGCUCct
NM_002865	RAB2A	5862	s11662	GCAGGAGCUUUACUAGUUUtt	AAACUAGUAAAGCUCCUGCtg
NM_032846	RAB2B	84932	s39689	GAAUCCUUCCGUUCUAUCAtt	UGAUAGAACGGAAGGAUUCtt
NM_032846	RAB2B	84932	s39690	CGACAUUACAAGGCGUGAAtt	UUCACGCCUUGUAAUGUCGta
NM_032846	RAB2B	84932	s39688	UCAUGCUCAUUGGGAAUAAtt	UUAUUCCCAAUGAGCAUGAta
NM_014488	RAB30	27314	s26138	GAGAGAUUUCGGUCCAUUAtt	UAAUGGACCGAAAUCUCUCtt
NM_014488	RAB30	27314	s26137	CAAUGUAUCCUCACCCUUAtt	UAAGGGUGAGGAUACAUUGtt
NM_014488	RAB30	27314	s26136	GGAGUUGAUUUUAUGAUUAtt	UAAUCAUAAAAUCAACUCCaa
NM_006868	RAB31	11031	s21731	GGAAUACGCUGAAUCCAUAtt	UAUGGAUUCAGCGUAUUCCtt
NM_006868	RAB31	11031	s21732	CAAUGGAACAAUCAAAGUUtt	AACUUUGAUUGUUCCAUUGtt
NM_006868	RAB31	11031	s21733	GAACUUCACAAGUUCCUCAtt	UGAGGAACUUGUGAAGUUCat
NM_006834	RAB32	10981	s21620	CCAAAGCUUUCCUAAUGAAtt	UUCAUUAGGAAAGCUUUGGtg
NM_006834	RAB32	10981	s21619	CCGAGUAUACUACAAGGAAtt	UUCCUUGUAGUAUACUCGGgt
NM_006834	RAB32	10981	s223173	GAGGCAGUCUUAAAAUGGAtt	UCCAUUUUAAGACUGCCUCaa
NM_004794	RAB33A	9363	s225118	CCCUCCAACUUAGCCCUGAtt	UCAGGGCUAAGUUGGAGGGca
NM_004794	RAB33A	9363	s17908	GAUUCGCAUCUUCAAAAUAtt	UAUUUUGAAGAUGCGAAUCtg
NM_004794	RAB33A	9363	s17907	GCAUUACUACCGCAACGUAtt	UACGUUGCGGUAGUAAUGCtc
NM_031296	RAB33B	83452	s37937	CCUACCAUCUUGGAUAGAAtt	UUCUAUCCAAGAUGGUAGGct
NM_031296	RAB33B	83452	s37939	CACGGAUUCUUGUUGGAAAtt	UUUCCAACAAGAAUCCGUGgt
NM_031296	RAB33B	83452	s37938	GAACGAUUCAGAAAGAGCAtt	UGCUCUUUCUGAAUCGUUCtt
NM_031934	RAB34	83871	s38246	CCAUUGGAGUGGACUUCGAtt	UCGAAGUCCACUCCAAUGGtg
NM_031934	RAB34	83871	s38245	ACACCUUUGAUAAGAAUUAtt	UAAUUCUUAUCAAAGGUGUct
NM_031934	RAB34	83871	s38244	GGAGAGGUUCAAAUGCAUUtt	AAUGCAUUUGAACCUCUCCtg
NM_006861	RAB35	11021	s21709	GGCAUCCAGUUGUUCGAGAtt	UCUCGAACAACUGGAUGCCca
NM_006861	RAB35	11021	s21708	GAAGAGAUGUUCAACUGCAtt	UGCAGUUGAACAUCUCUUCca
NM_006861	RAB35	11021	s21707	GCAGUUUACUGUUGCGUUUtt	AAACGCAACAGUAAACUGCtc
NM_004914	RAB36	9609	s18461	AGAAUGUUUUUGAUCGAGAtt	UCUCGAUCAAAAACAUUCUtg
NM_004914	RAB36	9609	s18463	AGAUUGCUGGGAUUCCCUAtt	UAGGGAAUCCCAGCAAUCUca
NM_004914	RAB36	9609	s225166	AGUGCAUCGCAUCUGCCUAtt	UAGGCAGAUGCGAUGCACUtg
NM_001006638	RAB37	326624	s50263	CCAGCUUCCAGAUCCGAGAtt	UCUCGGAUCUGGAAGCUGGgc
NM_001006638	RAB37	326624	s223875	GGAUAUGAGCAGCGAAAGAtt	UCUUUCGCUGCUCAUAUCCgc
NM_001006638	RAB37	326624	s223876	UGAUCAUGCUGCUAGGCAAtt	UUGCCUAGCAGCAUGAUCAcc
NM_022337	RAB38	23682	s24320	GCAAAUGAGUGUGACCUAAtt	UUAGGUCACACUCAUUUGCaa
NM_022337	RAB38	23682	s24319	CCAGAUGCCUGGUGAAACAtt	UGUUUCACCAGGCAUCUGGag
NM_022337	RAB38	23682	s24321	ACAUGACGAGGGUCUAUUAtt	UAAUAGACCCUCGUCAUGUtt
NM_017516	RAB39A	54734	s29360	GGAGCGGUUCAGAUCAAUAtt	UAUUGAUCUGAACCGCUCCtg
NM_017516	RAB39A	54734	s29361	GCAACUCAGUUGGUGGAUUtt	AAUCCACCAACUGAGUUGCgg
NM_017516	RAB39A	54734	s29359	GACUGUGGAAUGAAGUAUAtt	UAUACUUCAUUCCACAGUCtg
NM_171998	RAB39B	116442	s42010	AGACCAAAGUACACGUUCAtt	UGAACGUGUACUUUGGUCUct
NM_171998	RAB39B	116442	s42008	ACCUGACAAGAGACAUAUAtt	UAUAUGUCUCUUGUCAGGUct
NM_171998	RAB39B	116442	s42009	AGAGUGGAUUUGUACCAAAtt	UUUGGUACAAAUCCACUCUtc
NM_002867	RAB3B	5865	s11669	GCUUCAUUCUGAUGUAUGAtt	UCAUACAUCAGAAUGAAGCcc
NM_002867	RAB3B	5865	s11671	GCUAUGCUGAUGACACGUUtt	AACGUGUCAUCAGCAUAGCgg
NM_002867	RAB3B	5865	s11670	CGACUUCAAGGUGAAGACAtt	UGUCUUCACCUUGAAGUCGat
NM_138453	RAB3C	115827	s41884	GCACAGUUGGGAUCGAUUUtt	AAAUCGAUCCCAACUGUGCtg
NM_138453	RAB3C	115827	s41885	CAAGAUUGGUCAACUCAAAtt	UUUGAGUUGACCAAUCUUGta
NM_138453	RAB3C	115827	s41886	GAAAGAUACAGGACUAUCAtt	UGAUAGUCCUGUAUCUUUCct
NM_004283	RAB3D	9545	s18328	GGGAUGCAGCAGAUCAGAAtt	UUCUGAUCUGCUGCAUCCCgt
NM_004283	RAB3D	9545	s18326	AGGAGAACAUCAAUGUGAAtt	UUCACAUUGAUGUUCUCCUtg
NM_004283	RAB3D	9545	s18327	AACUGCUACUGAUAGGCAAtt	UUGCCUAUCAGUAGCAGUUtg
NM_080879	RAB40A	142684	s44481	AGAUGGAAGUCGCAUUGUAtt	UACAAUGCGACUUCCAUCUtc
NM_080879	RAB40A	142684	s223341	AGGAUGAAUUGGCUCGGGAtt	UCCCGAGCCAAUUCAUCCUgt
NM_080879	RAB40A	142684	s223342	GGAAUGUGUGUGAUGCCUUtt	AAGGCAUCACACACAUUCCca
NM_001031834	RAB40AL	282808	s50182	GGUAUGGAUCGAUGGAUUAtt	UAAUCCAUCGAUCCAUACCct
NM_001031834	RAB40AL	282808	s50184	UCAUAGAGUCUUUCACGGAtt	UCCGUGAAAGACUCUAUGAtg
NM_001031834	RAB40AL	282808	s50183	CUACUCUCGUGGUGCACAAtt	UUGUGCACCACGAGAGUAGga
NM_006822	RAB40B	10966	s223170	GAAUGUUACUUUAUCAUGAtt	UCAUGAUAAAGUAACAUUCag
NM_006822	RAB40B	10966	s21590	GGCAUUGAUCGAUGGAUUAtt	UAAUCCAUCGAUCAAUGCCgt
NM_006822	RAB40B	10966	s21589	UCACAGAGUCGUUCACGGAtt	UCCGUGAACGACUCUGUGAtg
NM_021168	RAB40C	57799	s33731	GCAUGAACGCGGUCAUGAUtt	AUCAUGACCGCGUUCAUGCcg
NM_021168	RAB40C	57799	s33730	ACAGUAACGGGAUCGACUAtt	UAGUCGAUCCCGUUACUGUag
NM_021168	RAB40C	57799	s33729	CACCAACCGCUGGUCCUUUtt	AAAGGACCAGCGGUUGGUGat
NM_001032726	RAB41	347517	s51269	GAAUUGACUUCUUGUCUAAtt	UUAGACAAGAAGUCAAUUCca
NM_001032726	RAB41	347517	s51268	CGGUUGAAAUCGAACUGGAtt	UCCAGUUCGAUUUCAACCGtc
NM_001032726	RAB41	347517	s51270	GUGGUUGUCUAUGACAUUAtt	UAAUGUCAUAGACAACCACtg
NM_152304	RAB42	115273	s41783	AGACCUCGGUUAAAAACAAtt	UUGUUUUUAACCGAGGUCUcc
NM_152304	RAB42	115273	s41782	CAGUUACUCCAGAGGCUAAtt	UUAGCCUCUGGAGUAACUGgg
NM_152304	RAB42	115273	s41781	UCGAGGCUUUCUACAGAAAtt	UUUCUGUAGAAAGCCUCGAct
NM_198490	RAB43	339122	s50453	GCUGAUCGGGAACAAGUCAtt	UGACUUGUUCCCGAUCAGCag
NM_198490	RAB43	339122	s50452	CCACAGACUUGGUGCCUGAtt	UCAGGCACCAAGUCUGUGGgt
NM_198490	RAB43	339122	s50454	GCCUUAUCAGGACCUCUGAtt	UCAGAGGUCCUGAUAAGGCag
NM_004578	RAB4A	5867	s11677	CCUACAAUGCGCUUACUAAtt	UUAGUAAGCGCAUUGUAGGtt
NM_004578	RAB4A	5867	s11676	GAACGAUUCAGGUCCGUGAtt	UCACGGACCUGAAUCGUUCtt
NM_004578	RAB4A	5867	s11675	GGUCCGUGACGAGAAGUUAtt	UAACUUCUCGUCACGGACCtg
NM_016154	RAB4B	53916	s28800	GGAAGACUGUGAAGCUACAtt	UGUAGCUUCACAGUCUUCCca
NM_016154	RAB4B	53916	s28802	GCACUAUCCUCAACAAGAUtt	AUCUUGUUGAGGAUAGUGCgg
NM_016154	RAB4B	53916	s28801	AGAAUAAGUUCAAACAGGAtt	UCCUGUUUGAACUUAUUCUca
NM_207498	RAB44	401258	s53537	GAAUUCAGCUCUGGACUCAtt	UGAGUCCAGAGCUGAAUUCtt
NM_207498	RAB44	401258	s53536	AUUCGGCUGUUGCUCCUGAtt	UCAGGAGCAACAGCCGAAUct
NM_207498	RAB44	401258	s53538	UCAGGACUCGGAUCCCAGAtt	UCUGGGAUCCGAGUCCUGAgt
NM_004162	RAB5A	5868	s11679	CAAGCCUAGUGCUUCGUUUtt	AAACGAAGCACUAGGCUUGat
NM_004162	RAB5A	5868	s11680	GCAAGCAAGUCCUAACAUUtt	AAUGUUAGGACUUGCUUGCct
NM_004162	RAB5A	5868	s11678	GGAAGAGGAGUAGACCUUAtt	UAAGGUCUACUCCUCUUCCtc
NM_002868	RAB5B	5869	s11682	GGAGCGAUAUCACAGCUUAtt	UAAGCUGUGAUAUCGCUCCtg
NM_002868	RAB5B	5869	s11683	GGUAUUACGUUUUGUCAAAtt	UUUGACAAAACGUAAUACCag
NM_002868	RAB5B	5869	s11681	CGACAUUACUAAUCAGGAAtt	UUCCUGAUUAGUAAUGUCGta
NM_004583	RAB5C	5878	s11710	GCAAUGAACGUGAACGAAAtt	UUUCGUUCACGUUCAUUGCag
NM_004583	RAB5C	5878	s11708	GGACAGGAGCGGUAUCACAtt	UGUGAUACCGCUCCUGUCCag
NM_004583	RAB5C	5878	s224512	AGAGAGCCGUGGAAUUCCAtt	UGGAAUUCCACGGCUCUCUtg
NM_198896	RAB6A	5870	s11685	GAGCUGAAUGUUAUGUUUAtt	UAAACAUAACAUUCAGCUCtt
NM_198896	RAB6A	5870	s11686	AAUUCUUCACGGUAAGAAAtt	UUUCUUACCGUGAAGAAUUaa
NM_198896	RAB6A	5870	s11684	CCCUAUUACCCUAUUCUUAtt	UAAGAAUAGGGUAAUAGGGaa
NM_016577	RAB6B	51560	s28327	CCAUUGGGAUUGACUUCUUtt	AAGAAGUCAAUCCCAAUGGtt
NM_016577	RAB6B	51560	s28328	UGAUUACGAGGUUCAUGUAtt	UACAUGAACCUCGUAAUCAga
NM_016577	RAB6B	51560	s28326	AGGCAACCAUUGGGAUUGAtt	UCAAUCCCAAUGGUUGCCUgg
NM_032144	RAB6C	84084	s38490	GCAUAUUCCGGUGAUAACUtt	AGUUAUCACCGGAAUAUGCtg
NM_032144	RAB6C	84084	s38489	GCACUGAUGUAAAUUACUUtt	AAGUAAUUUACAUCAGUGCtc
NM_032144	RAB6C	84084	s195453	UCGUGGAGGUGAUCUAUUAtt	UAAUAGAUCACCUCCACGAga
NM_004637	RAB7A	7879	s15443	GCUAGUCACAAUGCAGAUAtt	UAUCUGCAUUGUGACUAGCct
NM_004637	RAB7A	7879	s15444	GAGCUGACUUUCUGACCAAtt	UUGGUCAGAAAGUCAGCUCct
NM_004637	RAB7A	7879	s15442	GCUGCGUUCUGGUAUUUGAtt	UCAAAUACCAGAACGCAGCag
NM_177403	RAB7B	338382	s50335	GAAAGAUAUUCCUUACUUUtt	AAAGUAAGGAAUAUCUUUCtc
NM_177403	RAB7B	338382	s50334	AGAUUAUCAUAUUGGGUGAtt	UCACCCAAUAUGAUAAUCUtg
NM_177403	RAB7B	338382	s50333	GCUCUGUCGAGGUACCAGAtt	UCUGGUACCUCGACAGAGCcc
NM_003929	RAB7L1	8934	s17084	CGGUUUCACAGGUUGGACAtt	UGUCCAACCUGUGAAACCGtt
NM_003929	RAB7L1	8934	s17082	GAUUGACCGGUUCAGUAAAtt	UUUACUGAACCGGUCAAUCtg
NM_003929	RAB7L1	8934	s17083	UCACCUCUAUGACACGAUUtt	AAUCGUGUCAUAGAGGUGAag
NM_005370	RAB8A	4218	s8680	GAGUCAAAAUCACACCGGAtt	UCCGGUGUGAUUUUGACUCcc
NM_005370	RAB8A	4218	s8679	GCAAGAGAAUUAAACUGCAtt	UGCAGUUUAAUUCUCUUGCca
NM_005370	RAB8A	4218	s8681	CUUUAAAAUUAGGACCAUAtt	UAUGGUCCUAAUUUUAAAGtc
NM_016530	RAB8B	51762	s28635	GAAUGAUCCUGGGUAACAAtt	UUGUUACCCAGGAUCAUUCtt
NM_016530	RAB8B	51762	s28633	GAAAGAUUCCGAACAAUCAtt	UGAUUGUUCGGAAUCUUUCct
NM_016530	RAB8B	51762	s28634	CGAUAGAACUAGAUGGAAAtt	UUUCCAUCUAGUUCUAUCGtt
NM_004251	RAB9A	9367	s17917	GGUCAGAUCAUUUGAUUCAtt	UGAAUCAAAUGAUCUGACCta
NM_004251	RAB9A	9367	s17916	CCAGCUCUUCCAUACAAUAtt	UAUUGUAUGGAAGAGCUGGgt
NM_004251	RAB9A	9367	s17918	GCUUCCAGAACUUAAGUAAtt	UUACUUAAGUUCUGGAAGCtt
NM_016370	RAB9B	51209	s27692	GCUUAUGAACCGUUACGUAtt	UACGUAACGGUUCAUAAGCga
NM_016370	RAB9B	51209	s27691	GGGUAACAAGGUAGACAAAtt	UUUGUCUACCUUGUUACCCag
NM_016370	RAB9B	51209	s27693	AGAUGAUACUAAUGUGACAtt	UGUCACAUUAGUAUCAUCUtt
NM_007082	RABL2A	11159	s195089	CGGUAGAUGGCAAGACCAUtt	AUGGUCUUGCCAUCUACCGtg
NM_007082	RABL2A	11159	s195090	GUGUUUGAUAUACAGAGGAtt	UCCUCUGUAUAUCAAACACca
NM_007082	RABL2A	11159	s200490	GGUGUUUGAUAUACAGAGGtt	CCUCUGUAUAUCAAACACCat
NM_007081	RABL2B	11158	s22011	GCCUAGCUAUAGUUAGGAAtt	UUCCUAACUAUAGCUAGGCct
NM_007081	RABL2B	11158	s22012	AAUCAUCUGUUUUUAAACAtt	UGUUUAAAAACAGAUGAUUgg
NM_007081	RABL2B	11158	s22013	CCAGUCAUCUGGUUUGUUUtt	AAACAAACCAGAUGACUGGga
NM_173825	RABL3	285282	s49875	GUAUUAUUUUCGUACACGAtt	UCGUGUACGAAAAUAAUACca
NM_173825	RABL3	285282	s49876	GACCUACUACAUAGAAUUAtt	UAAUUCUAUGUAGUAGGUCtt
NM_173825	RABL3	285282	s49874	AGUUCAUGAUUACAAAGAAtt	UUCUUUGUAAUCAUGAACUct
NM_001077637	WTH3DI	150786	s195786	GCCAAACUAUUUCAGCGUAtt	UACGCUGAAAUAGUUUGGCtt
NM_001077637	WTH3DI	150786	s195787	GAUAAUGACGUUCUAAUGAtt	UCAUUAGAACGUCAUUAUCtt
NM_001077637	WTH3DI	150786	s229454	ACUAUUUCAGCGUAUUCCAtt	UGGAAUACGCUGAAAUAGUtt
NM_002866	RAB3A	5864	s11667	CCAUCUAUCGCAACGACAAtt	UUGUCGUUGCGAUAGAUGGtc
NM_002866	RAB3A	5864	s11668	CGACUACAUGUUCAAGAUUtt	AAUCUUGAACAUGUAGUCGaa
NM_002866	RAB3A	5864	s11666	CCAUCACCACCGCAUACUAtt	UAGUAUGCGGUGGUGAUGGtc
Signaling
NM_024605	ARHGAP10	79658	s36029	CACUAUUGCAUGUAUCGAAtt	UUCGAUACAUGCAAUAGUGtt
NM_024605	ARHGAP10	79658	s36030	GAAUACACGGAAUCGAUUUtt	AAAUCGAUUCCGUGUAUUCtg
NM_024605	ARHGAP10	79658	s36028	CAAACGAGCAAGUCAGUUUtt	AAACUGACUUGCUCGUUUGtg
NM_000118	ENG	2022	s4678	GGACUGUCUUCAUGCGCUUtt	AAGCGCAUGAAGACAGUCCta
NM_000118	ENG	2022	s4679	CAAGUAUGAUCAGCAAUGAtt	UCAUUGCUGAUCAUACUUGct
NM_000118	ENG	2022	s4677	UGACCUGUCUGGUUGCACAtt	UGUGCAACCAGACAGGUCAgg
NM_013277	RACGAP1	29127	s26552	GCGAAAAGCUGGAACGACAtt	UGUCGUUCCAGCUUUUCGCag
NM_013277	RACGAP1	29127	s26550	CAGUGACUGUUCCCAAUGAtt	UCAUUGGGAACAGUCACUGta
NM_013277	RACGAP1	29127	s26551	CAACUAAGCGAGGAGCAAAtt	UUUGCUCCUCGCUUAGUUGaa
NM_004193	GBF1	8729	s16633	CAACCACAAUGUUCGUAAAtt	UUUACGAACAUUGUGGUUGtg
NM_004193	GBF1	8729	s16635	GAGCACUACUUGUACAUGAtt	UCAUGUACAAGUAGUGCUCgc
NM_004193	GBF1	8729	s16634	GCAUAGUUUCGGUCAUCUAtt	UAGAUGACCGAAACUAUGCag
NM_002890	RASA1	5921	s11820	CAUAGAUCACUAUCGAAAAtt	UUUUCGAUAGUGAUCUAUGat
NM_002890	RASA1	5921	s11819	GAAUCGUUGUUGUUAUGCAtt	UGCAUAACAACAACGAUUCaa
NM_002890	RASA1	5921	s11821	CCACGGAUGUUCAAUAUCAtt	UGAUAUUGAACAUCCGUGGat
NM_004296	RGS6	9628	s18504	GCGAGGAAGUGGGAAUUCAtt	UGAAUUCCCACUUCCUCGCaa
NM_004296	RGS6	9628	s18505	GGUCAAAUGCUUACCAGGAtt	UCCUGGUAAGCAUUUGACCgg
NM_004296	RGS6	9628	s18503	CAGUUGAAGCAAUACACUUtt	AAGUGUAUUGCUUCAACUGgg
NM_022771	TBC1D15	64786	s34945	CGGCAACUAUGAUAGGAUUtt	AAUCCUAUCAUAGUUGCCGta
NM_022771	TBC1D15	64786	s34946	GCAUUAGAUUCCUCUAGUAtt	UACUAGAGGAAUCUAAUGCat
NM_022771	TBC1D15	64786	s34944	GAAAGACCAAUGACCAAGAtt	UCUUGGUCAUUGGUCUUUCca
NM_014715	ARHGAP32	9743	s18798	GGCUGAUAAAAAUCCACGAtt	UCGUGGAUUUUUAUCAGCCtt
NM_014715	ARHGAP32	9743	s18799	GGCCUAUUUCCAAACCGAUtt	AUCGGUUUGGAAAUAGGCCtt
NM_014715	ARHGAP32	9743	s18797	GACAUUCCACCGUACCCUAtt	UAGGGUACGGUGGAAUGUCtt
NM_031407	HUWE1	10075	s19595	CAUUGGAAAGUGCGAGUUAtt	UAACUCGCACUUUCCAAUGtt
NM_031407	HUWE1	10075	s19596	CUGUGAGAGUGAUCGGGAAtt	UUCCCGAUCACUCUCACAGtt
NM_031407	HUWE1	10075	s19597	GGUCUAAUCAUGCCGCAGAtt	UCUGCGGCAUGAUUAGACCtt
NM_014869	IQSEC1	9922	s19245	GGACUACACCAGCGAGAAAtt	UUUCUCGCUGGUGUAGUCCga
NM_014869	IQSEC1	9922	s19246	GAGCAGAUAUCAAAGUGUUtt	AACACUUUGAUAUCUGCUCcg
NM_014869	IQSEC1	9922	s19247	GGAUUGUGCUGUCCAACAUtt	AUGUUGGACAGCACAAUCCgg
NM_025072	PTGES2	80142	s36952	GGCUCAUGCUCAACGAGAAtt	UUCUCGUUGAGCAUGAGCCag
NM_025072	PTGES2	80142	s36951	GAUGCAUUCGAUGACCUGAtt	UCAGGUCAUCGAAUGCAUCca
NM_025072	PTGES2	80142	s36953	GCAGGACGGUUUGUUUUCAtt	UGAAAACAAACCGUCCUGCtg
NM_006463	STAMBP	10617	s223141	CGAUAUACCAAAGAAUAUAtt	UAUAUUCUUUGGUAUAUCGtt
NM_006463	STAMBP	10617	s223142	CUGUCAUUCCUGAAAAGAAtt	UUCUUUUCAGGAAUGACAGca
NM_006463	STAMBP	10617	s20853	GAGUUGAGAUUAUCCGAAUtt	AUUCGGAUAAUCUCAACUCca
NM_013254	TBK1	29110	s761	GAACGUAGAUUAGCUUAUAtt	UAUAAGCUAAUCUACGUUCtg
NM_013254	TBK1	29110	s763	GGCACAACAUUUCCCUAAAtt	UUUAGGGAAAUGUUGUGCCag
NM_013254	TBK1	29110	s762	GGAACCUCUGAAUACCAUAtt	UAUGGUAUUCAGAGGUUCCcg
NM_001012750	ABI1	10006	s19444	CUCUAGCUAGUGUUGCUUAtt	UAAGCAACACUAGCUAGAGat
NM_001012750	ABI1	10006	s19446	GGUAUAUUCGGAAACCUAUtt	AUAGGUUUCCGAAUAUACCtt
NM_001012750	ABI1	10006	s19445	CAACAGUUCCUAAUGACUAtt	UAGUCAUUAGGAACUGUUGgg
ESCRT-I and -II
NM_007241	SNF8	11267	s22249	CGAACUAGGUGUCCAAAUUtt	AAUUUGGACACCUAGUUCGta
NM_007241	SNF8	11267	s22247	CAACAGGUGUUGAAGGGAAtt	UUCCCUUCAACACCUGUUGat
NM_007241	SNF8	11267	s22248	GCCCAGAUGUCAAAGCAGUtt	ACUGCUUUGACAUCUGGGCta
NM_004712	HGS	9146	s17482	CACGGUAUCUCAACCGGAAtt	UUCCGGUUGAGAUACCGUGcg
NM_004712	HGS	9146	s17481	UGGAAUCUGUGGUAAAGAAtt	UUCUUUACCACAGAUUCCAtg
NM_004712	HGS	9146	s17480	CGUCUUUCCAGAAUUCAAAtt	UUUGAAUUCUGGAAAGACGtg
NM_013374	PDCD6IP	10015	s19466	GCUAUAAUCCUUAUGCGUAtt	UACGCAUAAGGAUUAUAGCcc
NM_013374	PDCD6IP	10015	s19465	GAAGGAUGCUUUCGAUAAAtt	UUUAUCGAAAGCAUCCUUCca
NM_013374	PDCD6IP	10015	s19467	GAAUUACUGCAACGAAAUAtt	UAUUUCGUUGCAGUAAUUCag
NM_003473	STAM	8027	s224851	GCAACCAGCGAGAUGAAUAtt	UAUUCAUCUCGCUGGUUGCtt
NM_003473	STAM	8027	s224852	GGCUUUGACUCUUCUAGGAtt	UCCUAGAAGAGUCAAAGCCtg
NM_003473	STAM	8027	s224853	GUAAGCAACGUAUUAAAUAtt	UAUUUAAUACGUUGCUUACtt
NM_006292	TSG101	7251	s14441	GAGACCUAACUGUACGUGAtt	UCACGUACAGUUAGGUCUCtg
NM_006292	TSG101	7251	s14440	CUGUCAAUGUUAUUACUCUtt	AGAGUAAUAACAUUGACAGtt
NM_006292	TSG101	7251	s14439	GAAAAAGGGUCACCAGAAAtt	UUUCUGGUGACCCUUUUUCag
NM_016525	UBAP1	51271	s27814	CUCAGUUAUUGGACAAUAAtt	UUAUUGUCCAAUAACUGAGcc
NM_016525	UBAP1	51271	s27813	GGCUUUGAGCUGAAAGACAtt	UGUCUUUCAGCUCAAAGCCca
NM_016525	UBAP1	51271	s27812	GCUGAGAAAUAUUCUGGUAtt	UACCAGAAUAUUUCUCAGCtc
NM_005154	USP8	9101	s17372	GGAUGAUAUUAACAGGUCAtt	UGACCUGUUAAUAUCAUCCtg
NM_005154	USP8	9101	s17370	GGAUACAGACGAUACCGAAtt	UUCGGUAUCGUCUGUAUCCtc
NM_005154	USP8	9101	s17371	CUCCAACAGUUAAUCGGGAtt	UCCCGAUUAACUGUUGGAGtt
NM_032353	VPS25	84313	s38895	CGAUCCAGAUUGUAUUAGAtt	UCUAAUACAAUCUGGAUCGac
NM_032353	VPS25	84313	s38894	CGUCUUUACCCUGUAUGAAtt	UUCAUACAGGGUAAAGACGga
NM_032353	VPS25	84313	s38896	CCCACCCUUCUUUACGUUAtt	UAACGUAAAGAAGGGUGGGaa
NM_016208	VPS28	51160	s27579	GAAGUGAAGUUGUACAAGAtt	UCUUGUACAACUUCACUUCct
NM_016208	VPS28	51160	s27578	GGAACAAGCCGGAGCUGUAtt	UACAGCUCCGGCUUGUUCCca
NM_016208	VPS28	51160	s27577	AAUCAGCUCUAUUGACGAAtt	UUCGUCAAUAGAGCUGAUUtc
NM_016075	VPS36	51028	s27277	GCCCAUUCCAGAGUAGUAAtt	UUACUACUCUGGAAUGGGCca
NM_016075	VPS36	51028	s27276	CAGUUACCAGAGAAACCUAtt	UAGGUUUCUCUGGUAACUGgg
NM_016075	VPS36	51028	s27278	CCCAGUCAUUACAAACAAAtt	UUUGUUUGUAAUGACUGGGaa
ESCRT-III
NM_001083314	CHMP1A	5119	s10142	CGUCUUGCCUUUGUGCUGAtt	UCAGCACAAAGGCAAGACGcg
NM_001083314	CHMP1A	5119	s10143	GGUGUUGAGUUUCUGCAAAtt	UUUGCAGAAACUCAACACCag
NM_001083314	CHMP1A	5119	s194678	GCCUUAGGGUUGUUCCUGUtt	ACAGGAACAACCCUAAGGCca
NM_198426	CHMP2A	27243	s26029	GACUUAGCCUAACAGAUGAtt	UCAUCUGUUAGGCUAAGUCcc
NM_198426	CHMP2A	27243	s26027	AGAUGGAUGCUGUUCGCAUtt	AUGCGAACAGCAUCCAUCUgg
NM_198426	CHMP2A	27243	s26028	AGAAGAUCAUGAUGGAGUUtt	AACUCCAUCAUGAUCUUCUgg
NM_014169	CHMP4A	29082	s26443	CCCUCAGUCAAAUUGCCUAtt	UAGGCAAUUUGACUGAGGGtt
NM_014169	CHMP4A	29082	s26441	GGCUUUGCGGAGGAAGAAAtt	UUUCUUCCUCCGCAAAGCCtg
NM_014169	CHMP4A	29082	s26442	CAUGGACAUUGACAAGGUAtt	UACCUUGUCAAUGUCCAUGtc
NM_016410	CHMP5	51510	s224218	AGAUUGAGGAUUUACAAGAtt	UCUUGUAAAUCCUCAAUCUgg
NM_016410	CHMP5	51510	s28237	CUAUGAAACUGGGAGUAAAtt	UUUACUCCCAGUUUCAUAGca
NM_016410	CHMP5	51510	s28239	GCCCAACAGUCAUUCAACAtt	UGUUGAAUGACUGUUGGGCaa
XM_001132548	CHMP6	79643	s35991	GGAAAUGAGUGUCUGAACAtt	UGUUCAGACACUCAUUUCCaa
XM_001132548	CHMP6	79643	s35990	CAAUCACUCAGGAACAAAUtt	AUUUGUUCCUGAGUGAUUGcg
XM_001132548	CHMP6	79643	s35989	GAGUUCACCCAGAUCGAAAtt	UUUCGAUCUGGGUGAACUCaa
NM_014761	IST1	9798	s18939	GGCCUUAUCCAGUCUAUGAtt	UCAUAGACUGGAUAAGGCCaa
NM_014761	IST1	9798	s18941	GCAGAUAACUAUGACAACUtt	AGUUGUCAUAGUUAUCUGCag
NM_014761	IST1	9798	s18940	GAGAGAUACCUGAUUGAAAtt	UUUCAAUCAGGUAUCUCUCca
NM_001005753	VPS24	51652	s28473	GCAUGGACGAUCAGGAAGAtt	UCUUCCUGAUCGUCCAUGCtt
NM_001005753	VPS24	51652	s28474	UGAGGGAGUUGUCCAAAGAtt	UCUUUGGACAACUCCCUCAtg
NM_001005753	VPS24	51652	s28475	GCUGGGAUCAUAGAGGAGAtt	UCUCCUCUAUGAUCCCAGCct
NM_013245	VPS4A	27183	s25967	CGGAGUUCUUGGUCCAGAUtt	AUCUGGACCAAGAACUCCGtt
NM_013245	VPS4A	27183	s25966	CCUCAGAUCUGAUGUCCAAtt	UUGGACAUCAGAUCUGAGGag
NM_013245	VPS4A	27183	s25968	GAAGCUGAAGGAUUAUUUAtt	UAAAUAAUCCUUCAGCUUCtc
NM_016485	VTA1	51534	s28286	GGCUUAUUACUGUCGUUUAtt	UAAACGACAGUAAUAAGCCac
NM_016485	VTA1	51534	s28287	GCACAGGUGUAGCAAGUAAtt	UUACUUGCUACACCUGUGCtg
NM_016485	VTA1	51534	s28285	GAAUGAAGAUCGAUAGUAAtt	UUACUAUCGAUCUUCAUUCca
Exocyst complex
NM_178237	EXOC1	55763	s31452	GCGAUUCAGUGAUUUGCGAtt	UCGCAAAUCACUGAAUCGCtg
NM_178237	EXOC1	55763	s31453	GGACUUGCAGAAUCAAUCUtt	AGAUUGAUUCUGCAAGUCCag
NM_178237	EXOC1	55763	s31454	GCAUACACCAAACUUAUCAtt	UGAUAAGUUUGGUGUAUGCtt
NM_018303	EXOC2	55770	s31470	GACUUACUCAUGAAUCGUUtt	AACGAUUCAUGAGUAAGUCtt
NM_018303	EXOC2	55770	s31471	GCCUGGUAUCUUAUAGAGAtt	UCUCUAUAAGAUACCAGGCtg
NM_018303	EXOC2	55770	s31472	GCUCAUGCACAGUUGCAAAtt	UUUGCAACUGUGCAUGAGCtg
NM_001013848	EXOC6	54536	s29154	GGUACUAUUCUGCCCUAAAtt	UUUAGGGCAGAAUAGUACCtt
NM_001013848	EXOC6	54536	s29156	GAAGAUAUCAUUCGAUGUAtt	UACAUCGAAUGAUAUCUUCtg
NM_001013848	EXOC6	54536	s29155	GGUUCUUUGUGGUAGAAGAtt	UCUUCUACCACAAAGAACCct
NM_015219	EXOC7	23265	s23433	ACAUCAAGAAUGACCCGGAtt	UCCGGGUCAUUCUUGAUGUtg
NM_015219	EXOC7	23265	s23432	AGAAGACCAUUGUCAAGGAtt	UCCUUGACAAUGGUCUUCUgg
NM_015219	EXOC7	23265	s23431	CCAAGAACCCGGAGAAGUAtt	UACUUCUCCGGGUUCUUGGtg
NM_002881	RALB	5899	s11763	CGAGAUAACUACUUUCGGAtt	UCCGAAAGUAGUUAUCUCGaa
NM_002881	RALB	5899	s11762	CAUGAAUCCUUUACAGCAAtt	UUGCUGUAAAGGAUUCAUGtt
NM_002881	RALB	5899	s11761	GUGUGAAGGCUGAAGAAGAtt	UCUUCUUCAGCCUUCACACgg
Organelle biogenesis / lysosomes
NM_032122	DTNBP1	84062	s38426	GUACUCUGCUGGAUUAGAAtt	UUCUAAUCCAGCAGAGUACtt
NM_032122	DTNBP1	84062	s38427	CAGCAAAUCUGACUCAUUUtt	AAAUGAGUCAGAUUUGCUGtc
NM_032122	DTNBP1	84062	s38428	CAGCUUUAAUCGCAGACUUtt	AAGUCUGCGAUUAAAGCUGgg
NM_000195	HPS1	3257	s194532	GCUGAAGUUCGGGCAGUCAtt	UGACUGCCCGAACUUCAGCcg
NM_000195	HPS1	3257	s194533	GGUCCUCUUCUACUGGACAtt	UGUCCAGUAGAAGAGGACCtc
NM_000195	HPS1	3257	s194534	GCUUCUCCACGGAAAAUGGtt	CCAUUUUCCGUGGAGAAGCag
NM_032383	HPS3	84343	s38960	GACUAUAGCAAUACCUAUAtt	UAUAGGUAUUGCUAUAGUCta
NM_032383	HPS3	84343	s38961	CGAACAUCGGAGGAUCUGAtt	UCAGAUCCUCCGAUGUUCGca
NM_032383	HPS3	84343	s38959	CAGUCAUUCCAUAUGCUAAtt	UUAGCAUAUGGAAUGACUGcc
NM_022081	HPS4	89781	s40114	CUCCUACUCUUGUUCGUCUtt	AGACGAACAAGAGUAGGAGga
NM_022081	HPS4	89781	s40116	CCUCAGUUCUAUUACGUUAtt	UAACGUAAUAGAACUGAGGtt
NM_022081	HPS4	89781	s40115	GCGGUUUCUGGAUCAGCUAtt	UAGCUGAUCCAGAAACCGCtt
NM_181508	HPS5	11234	s22172	GCUACCCGGUUGUAUGAAAtt	UUUCAUACAACCGGGUAGCat
NM_181508	HPS5	11234	s22173	GGGACUCUUUAGGCAAUGAtt	UCAUUGCCUAAAGAGUCCCtt
NM_181508	HPS5	11234	s22174	GGUUAAAGUUACUAGAUGAtt	UCAUCUAGUAACUUUAACCtt
NM_024747	HPS6	79803	s36367	GCUGAGGACUGAGUUGAUAtt	UAUCAACUCAGUCCUCAGCag
NM_024747	HPS6	79803	s36368	GCUCAACACCGUUUUCCAAtt	UUGGAAAACGGUGUUGAGCtg
NM_024747	HPS6	79803	s36366	GGAAGGUCCUAAGUACAGAtt	UCUGUACUUAGGACCUUCCtc
NM_000081	LYST	1130	s3030	GCAUUAGCACUGCGAGUUAtt	UAACUCGCAGUGCUAAUGCtt
NM_000081	LYST	1130	s3029	GCAACGGUGUUUCAUCACAtt	UGUGAUGAAACACCGUUGCtt
NM_000081	LYST	1130	s3028	CCAAAUGACUUACUCGAAAtt	UUUCGAGUAAGUCAUUUGGac
NM_005817	M6PRBP1	10226	s19952	CCCUAUCAGUCAGUAGAGAtt	UCUCUACUGACUGAUAGGGtg
NM_005817	M6PRBP1	10226	s225424	GAAUAUCAGCCUGUAGCUAtt	UAGCUACAGGCUGAUAUUCag
NM_005817	M6PRBP1	10226	s19954	GCCUGAUGGAAACUGUCAAtt	UUGACAGUUUCCAUCAGGCtt
NM_000543	SMPD1	6609	s13169	CUACCUACAUCGGCCUUAAtt	UUAAGGCCGAUGUAGGUAGtt
NM_000543	SMPD1	6609	s13168	GCACACCUGUCAAUAGCUUtt	AAGCUAUUGACAGGUGUGCtt
NM_000543	SMPD1	6609	s13167	UCACAGCACUUGUGAGGAAtt	UUCCUCACAAGUGCUGUGAcg
Cell proliferation cell cycle
NM_000077	CDKN2A	1029	s218	UGUCCUGCCUUUUAACGUAtt	UACGUUAAAAGGCAGGACAtt
NM_000077	CDKN2A	1029	s216	CUACCGUAAAUGUCCAUUUtt	AAAUGGACAUUUACGGUAGtg
NM_000077	CDKN2A	1029	s217	CCGUAAAUGUCCAUUUAUAtt	UAUAAAUGGACAUUUACGGta
Heat Schock proteins
NM_006597	HSPA8	3312	s6986	GCUUACGGCUUAGACAAAAtt	UUUUGUCUAAGCCGUAAGCaa
NM_006597	HSPA8	3312	s6987	CCUUUAUGGUGGUGAAUGAtt	UCAUUCACCACCAUAAAGGgc
NM_006597	HSPA8	3312	s6985	GAGUUUAAGCGCAAGCAUAtt	UAUGCUUGCGCUUAAACUCag
Adhesion receptor
NM_002204	ITGA3	3675	s7543	GGACUUAUCUGAGUAUAGUtt	ACUAUACUCAGAUAAGUCCca
NM_002204	ITGA3	3675	s7542	CAACGUGACUGUGAAGGCAtt	UGCCUUCACAGUCACGUUGgt
NM_002204	ITGA3	3675	s7541	GUAAAUCACCGGCUACAAAtt	UUUGUAGCCGGUGAUUUACca
Caspases
NM_001223	CASP1	834	s2407	GGAAGACUCAUUGAACAUAtt	UAUGUUCAAUGAGUCUUCCaa
NM_001223	CASP1	834	s2409	UGGAGGAAAUUUUCCGCAAtt	UUGCGGAAAAUUUCCUCCAca
NM_001223	CASP1	834	s2408	CCACUGAAAGAGUGACUUUtt	AAAGUCACUCUUUCAGUGGtg
NM_033306	CASP4	837	s2414	GAGACUAUGUAAAGAAAGAtt	UCUUUCUUUACAUAGUCUCag
NM_033306	CASP4	837	s2413	GGAUGAAGGAGCUACUUGAtt	UCAAGUAGCUCCUUCAUCCct
NM_033306	CASP4	837	s2415	GGGUCUGGACUAUAGUGUAtt	UACACUAUAGUCCAGACCCtc
NM_004347	CASP5	838	s229323	CCUAGUACCUAAUACGGAUtt	AUCCGUAUUAGGUACUAGGgt
NM_004347	CASP5	838	s2417	GAACUGCGCAUAAAAAGAAtt	UUCUUUUUAUGCGCAGUUCcg
NM_004347	CASP5	838	s229324	ACGAUGUUCUGACAUUGAAtt	UUCAAUGUCAGAACAUCGUgt
SEPTINS
NM_006155	SEPT2 (siRNA 3)	4735	s9420	CAAUCAAGUUCACCGAAAAtt	UUUUCGGUGAACUUGAUUGgg
NM_006155	2024-09-02	4735	s9418	GCCUAUUCCUAACUGAUCUtt	AGAUCAGUUAGGAAUAGGCtg
	(siRNA 1)
NM_006155	2024-09-02	4735	s9419	GAAAAUCGACUCUCAUAAAtt	UUUAUGAGAGUCGAUUUUCct
	(siRNA 2)
NM_015129	SEPT6 (siRNA 1)	23157	s250	CGAAGAGUGAGCUAACAAAtt	UUUGUUAGCUCACUCUUCGaa
NM_015129	2024-09-06	23157	s251	GUUUGACCGUCUGAAGAAAtt	UUUCUUCAGACGGUCAAACtt
	(siRNA 2)
NM_015129	2024-09-06	23157	s252	GCACUGUGCAGGUUGAAAAtt	UUUUCAACCUGCACAGUGCcc
	(siRNA 3)
NM_001011553	SEPT7 (siRNA 1)	989	s2741	GAAGGGAGCAUGUAGCUAAtt	UUAGCUACAUGCUCCCUUCtt
NM_001011553	2024-09-07	989	s2742	GGUGAAGAGAGGUUUUGAAtt	UUCAAAACCUCUCUUCACCga
	(siRNA 2)
NM_001011553	2024-09-07	989	s2743	GCCUGUUAUCGACUACAUUtt	AAUGUAGUCGAUAACAGGCtg
	(siRNA 3)
NM_006640	SEPT9 (siRNA 2)	10801	s21223	CAAUGACCAGUACGAGAAAtt	UUUCUCGUACUGGUCAUUGat
NM_006640	2024-09-09	10801	s21224	CGGAUGAAGCUGACAGUGAtt	UCACUGUCAGCUUCAUCCGga
	(siRNA 3)
NM_006640	2024-09-09	10801	s21222	CGCACGAUAUUGAGGAGAAtt	UUCUCCUCAAUAUCGUGCGtg
	(siRNA 1)
