# Supplementary material for: The septin cytoskeleton is required for plasma membrane repair
Source: EMBO Rep. 2024 Jul 5;25(9):11. doi: 10.1038/s44319-024-00195-6 (PMC11387490; doi:10.1038/s44319-024-00195-6)
Supplement: Supplementary file 4 — Dataset EV2 [file 44319_2024_195_MOESM4_ESM.xlsx]

## Sheet: Legend
Data Set EV2: Cells were enumerated pre- and post-kinetic in each well of the 96 well plates based on fluorescence microscopy imaging of H2BGFP-expressing HeLa cells and automated image analysis, as we previously described (Lam, Song et al., 2019). Cell numbers are the average of four full wells in each experimental condition and presented data are post-kinetic. Experimental samples are the avera…

## Sheet: Data Set 2
Gene name	Experimental Sample	Control 1	Control 2	Control 3	Ratio to control 1	Ratio to control 2	Ratio to control 3
ABI1	70764	66605.8	62758	50664	1.06	1.13	1.4
ANXA1	72216	62653.8	57675	45848.2	1.15	1.25	1.58
ANXA11	52925.5	63228	59137	45649.5	0.84	0.89	1.16
ANXA2	57248.8	63228	59137	45649.5	0.91	0.97	1.25
ANXA3	59129.2	63228	59137	45649.5	0.94	1	1.3
ANXA4	55963.5	63228	59137	45649.5	0.89	0.95	1.23
ANXA5	56709	63228	59137	45649.5	0.9	0.96	1.24
ANXA6	58208.2	63228	59137	45649.5	0.92	0.98	1.28
ANXA7	66643	63228	59137	45649.5	1.05	1.13	1.46
AP1AR	22220.2	42578	35172.8	24136.5	0.52	0.63	0.92
AP1B1	49053.2	52565	41736.5	29078.2	0.93	1.18	1.69
AP1G1	48396.5	52565	41736.5	29078.2	0.92	1.16	1.66
AP1G2	54660	55655	42279	34164	0.98	1.29	1.6
AP1GBP1	35386.2	42878	32106	21444.8	0.83	1.1	1.65
AP1M1	55210.8	57920	43760.5	36524.8	0.95	1.26	1.51
AP1M2	58143.5	57514.2	46520.2	32816.2	1.01	1.25	1.77
AP1S1	58791.8	56792.8	44993	34582	1.04	1.31	1.7
AP1S2	54855.8	55655	42279	34164	0.99	1.3	1.61
AP1S3	42610.5	49892.8	38856.2	25878.8	0.85	1.1	1.65
AP2A1	43123.8	52565	41736.5	29078.2	0.82	1.03	1.48
AP2A2	48830.2	52565	41736.5	29078.2	0.93	1.17	1.68
AP2B1	37666	52565	41736.5	29078.2	0.72	0.9	1.3
AP2M1	49775.8	56792.8	44993	34582	0.88	1.11	1.44
AP2S1	48398.8	56792.8	44993	34582	0.85	1.08	1.4
AP3B2	53086.5	53274.5	38684	32412	1	1.37	1.64
AP3D1	46804.2	57920	43760.5	36524.8	0.81	1.07	1.28
AP3M1	45365.2	43884	36079.2	25806	1.03	1.26	1.76
AP3M2	66676.8	57994.2	44638.5	35343.2	1.15	1.49	1.89
AP3S1	56217	56792.8	44993	34582	0.99	1.25	1.63
AP3S2	58271.8	57994.2	44638.5	35343.2	1	1.31	1.65
AP4B1	55565.5	57994.2	44638.5	35343.2	0.96	1.24	1.57
AP4E1	33776.5	42878	32106	21444.8	0.79	1.05	1.58
AP4M1	57333.5	57920	43760.5	36524.8	0.99	1.31	1.57
AP4S1	62732.5	57994.2	44638.5	35343.2	1.08	1.41	1.77
ARF1	45798	52565	41736.5	29078.2	0.87	1.1	1.57
ARHGAP10	51689.5	47050.2	38202	25381.5	1.1	1.35	2.04
ARHGAP32	57833	57514.2	46520.2	32816.2	1.01	1.24	1.76
CAPN1	52947.2	63925.5	60479.5	46606	0.83	0.88	1.14
CAPN2	54240	63925.5	60479.5	46606	0.85	0.9	1.16
CAPN3	48403	63925.5	60479.5	46606	0.76	0.8	1.04
CASP1	63263.5	66605.8	62758	50664	0.95	1.01	1.25
CASP4	63453.2	66605.8	62758	50664	0.95	1.01	1.25
CASP5	66277.2	66605.8	62758	50664	1	1.06	1.31
CAV1	42635.5	49721.8	44911.5	34100.8	0.86	0.95	1.25
CAV2	52915	49721.8	44911.5	34100.8	1.06	1.18	1.55
CAV3	49157	49721.8	44911.5	34100.8	0.99	1.09	1.44
CDKN2A	57647	49721.8	44911.5	34100.8	1.16	1.28	1.69
CHMP1A	51091.8	51691.8	40312	28852.2	0.99	1.27	1.77
CHMP2A	40361.2	51691.8	40312	28852.2	0.78	1	1.4
CHMP4A	42032	51175.2	41281	29996.8	0.82	1.02	1.4
CHMP5	49792.2	51175.2	41281	29996.8	0.97	1.21	1.66
CHMP6	32986.8	51175.2	41281	29996.8	0.64	0.8	1.1
CLTA	36398.5	56792.8	44993	34582	0.64	0.81	1.05
CLTB	30742.2	56792.8	44993	34582	0.54	0.68	0.89
CLTC	38204.5	56792.8	44993	34582	0.67	0.85	1.1
COPA	4677.25	56792.8	44993	34582	0.08	0.1	0.14
COPB1	3921	56792.8	44993	34582	0.07	0.09	0.11
COPB2	6562	57920	43760.5	36524.8	0.11	0.15	0.18
COPE	46532.2	42878	32106	21444.8	1.09	1.45	2.17
COPG1	3717.5	42878	32106	21444.8	0.09	0.12	0.17
COPG2	34455.8	43884	36079.2	25806	0.79	0.96	1.34
COPZ1	5138.75	42878	32106	21444.8	0.12	0.16	0.24
COPZ2	44888.8	42578	35172.8	24136.5	1.05	1.28	1.86
DNM1	43126.8	56207.8	46626.8	36341.5	0.77	0.92	1.19
DNM2	55099	56207.8	46626.8	36341.5	0.98	1.18	1.52
DNM3	33060.5	43884	36079.2	25806	0.75	0.92	1.28
DTNBP1	36182.8	47050.2	38202	25381.5	0.77	0.95	1.43
ENG	41537	56207.8	46626.8	36341.5	0.74	0.89	1.14
EXOC1	39509	50124.8	38891.2	27570.5	0.79	1.02	1.43
EXOC2	40777.8	50124.8	38891.2	27570.5	0.81	1.05	1.48
EXOC6	76346	66605.8	62758	50664	1.15	1.22	1.51
EXOC7	60498.5	66605.8	62758	50664	0.91	0.96	1.19
FAM62B	41668	42578	35172.8	24136.5	0.98	1.18	1.73
FAM62C	32040.8	47050.2	38202	25381.5	0.68	0.84	1.26
FLOT1	49694.5	51691.8	40312	28852.2	0.96	1.23	1.72
FLOT2	51340.5	51691.8	40312	28852.2	0.99	1.27	1.78
GBF1	43678.2	55655	42279	34164	0.78	1.03	1.28
HGS	53314.5	50124.8	38891.2	27570.5	1.06	1.37	1.93
HPS1	59815.2	56207.8	46626.8	36341.5	1.06	1.28	1.65
HPS3	38763.2	49892.8	38856.2	25878.8	0.78	1	1.5
HPS4	56717	49892.8	38856.2	25878.8	1.14	1.46	2.19
HPS5	36842.8	42878	32106	21444.8	0.86	1.15	1.72
HPS6	49820	47050.2	38202	25381.5	1.06	1.3	1.96
HSPA8	37837	56207.8	46626.8	36341.5	0.67	0.81	1.04
HUWE1	65393.2	57514.2	46520.2	32816.2	1.14	1.41	1.99
IQSEC1	39731.8	57514.2	46520.2	32816.2	0.69	0.85	1.21
IST1	32171	62653.8	57675	45848.2	0.51	0.56	0.7
ITGA3	37957.5	56207.8	46626.8	36341.5	0.68	0.81	1.04
LMAN1	41337	56207.8	46626.8	36341.5	0.74	0.89	1.14
LYST	59215.8	49721.8	44911.5	34100.8	1.19	1.32	1.74
M6PRBP1	50137	57994.2	44638.5	35343.2	0.86	1.12	1.42
MOCK	58963.5	47314.5	41336.5	31515.8	1.25	1.43	1.87
PDCD6IP	48937.5	51691.8	40312	28852.2	0.95	1.21	1.7
PREB	48874.8	57514.2	46520.2	32816.2	0.85	1.05	1.49
PTGES2	32883.2	47050.2	38202	25381.5	0.7	0.86	1.3
RAB10	65858.8	61917.8	58930	48092.8	1.06	1.12	1.37
RAB11A	61056	60878.5	53757	41389	1	1.14	1.48
RAB11B	45236.2	60878.5	53757	41389	0.74	0.84	1.09
RAB12	44255.2	45808	40718.5	27916.8	0.97	1.09	1.59
RAB13	48530.8	60878.5	53757	41389	0.8	0.9	1.17
RAB14	73877	66480.5	59920	48446	1.11	1.23	1.52
RAB15	34751.8	52352.2	44761.2	31201.2	0.66	0.78	1.11
RAB17	58758.2	65767.8	60563	45185.8	0.89	0.97	1.3
RAB18	54308.8	64701.2	54309.2	46674	0.84	1	1.16
RAB19	60179.8	57103.5	44491	33130.8	1.05	1.35	1.82
RAB1A	57550.2	57103.5	44491	33130.8	1.01	1.29	1.74
RAB1B	62437	65767.8	60563	45185.8	0.95	1.03	1.38
RAB20	37240.2	65767.8	60563	45185.8	0.57	0.61	0.82
RAB21	62376.5	64701.2	54309.2	46674	0.96	1.15	1.34
RAB22A	74857	65767.8	60563	45185.8	1.14	1.24	1.66
RAB23	68000	66480.5	59920	48446	1.02	1.13	1.4
RAB24	64457.2	66480.5	59920	48446	0.97	1.08	1.33
RAB25	50509	65767.8	60563	45185.8	0.77	0.83	1.12
RAB26	53849	64701.2	54309.2	46674	0.83	0.99	1.15
RAB27A	61918.5	60878.5	53757	41389	1.02	1.15	1.5
RAB27B	62867	60878.5	53757	41389	1.03	1.17	1.52
RAB28	45958.2	61917.8	58930	48092.8	0.74	0.78	0.96
RAB2A	56695	57103.5	44491	33130.8	0.99	1.27	1.71
RAB2B	42268.5	45808	40718.5	27916.8	0.92	1.04	1.51
RAB30	60998.5	66480.5	59920	48446	0.92	1.02	1.26
RAB31	36568.5	61917.8	58930	48092.8	0.59	0.62	0.76
RAB32	35772.8	61917.8	58930	48092.8	0.58	0.61	0.74
RAB33B	65686	65767.8	60563	45185.8	1	1.08	1.45
RAB34	75312.2	65767.8	60563	45185.8	1.15	1.24	1.67
RAB35	62890.2	61917.8	58930	48092.8	1.02	1.07	1.31
RAB36	59004	61917.8	58930	48092.8	0.95	1	1.23
RAB37	68635.2	64701.2	54309.2	46674	1.06	1.26	1.47
RAB38	37015.5	64701.2	54309.2	46674	0.57	0.68	0.79
RAB39A	53017.8	66480.5	59920	48446	0.8	0.88	1.09
RAB39B	44288	45808	40718.5	27916.8	0.97	1.09	1.59
RAB3A	57389	56207.8	46626.8	36341.5	1.02	1.23	1.58
RAB3B	57073.2	57103.5	44491	33130.8	1	1.28	1.72
RAB3C	33703.8	45808	40718.5	27916.8	0.74	0.83	1.21
RAB3D	72404.2	61917.8	58930	48092.8	1.17	1.23	1.51
RAB40A	32480	45808	40718.5	27916.8	0.71	0.8	1.16
RAB40AL	51159.5	45808	40718.5	27916.8	1.12	1.26	1.83
RAB40B	56758	61917.8	58930	48092.8	0.92	0.96	1.18
RAB40C	68299.2	65767.8	60563	45185.8	1.04	1.13	1.51
RAB41	53925.5	52352.2	44761.2	31201.2	1.03	1.2	1.73
RAB42	39233.2	45808	40718.5	27916.8	0.86	0.96	1.41
RAB43	45577.2	64701.2	54309.2	46674	0.7	0.84	0.98
RAB44	49847.8	52352.2	44761.2	31201.2	0.95	1.11	1.6
RAB4A	61112.2	57103.5	44491	33130.8	1.07	1.37	1.84
RAB4B	57327.5	66480.5	59920	48446	0.86	0.96	1.18
RAB5A	56400.5	57103.5	44491	33130.8	0.99	1.27	1.7
RAB5B	58502.8	57103.5	44491	33130.8	1.02	1.31	1.77
RAB5C	47024	60878.5	53757	41389	0.77	0.87	1.14
RAB6A	66233.8	57103.5	44491	33130.8	1.16	1.49	2
RAB6B	66899.2	66480.5	59920	48446	1.01	1.12	1.38
RAB6C	27100.5	45808	40718.5	27916.8	0.59	0.67	0.97
RAB7A	67258.8	60878.5	53757	41389	1.1	1.25	1.63
RAB7B	55635.5	64701.2	54309.2	46674	0.86	1.02	1.19
RAB7L1	64892.5	60878.5	53757	41389	1.07	1.21	1.57
RAB8A	56339	57103.5	44491	33130.8	0.99	1.27	1.7
RAB8B	75251	66480.5	59920	48446	1.13	1.26	1.55
RAB9A	25554.8	55655	42279	34164	0.46	0.6	0.75
RAB9A	47551.5	43884	36079.2	25806	1.08	1.32	1.84
RAB9A	56083.2	49721.8	44911.5	34100.8	1.13	1.25	1.64
RAB9A	59524.8	61917.8	58930	48092.8	0.96	1.01	1.24
RAB9A	73195.2	62653.8	57675	45848.2	1.17	1.27	1.6
RAB9B	46428.2	66480.5	59920	48446	0.7	0.77	0.96
RABL2A	52170.5	64701.2	54309.2	46674	0.81	0.96	1.12
RABL2B	63902.5	64701.2	54309.2	46674	0.99	1.18	1.37
RABL3	35382.8	47314.5	41336.5	31515.8	0.75	0.86	1.12
RABL6	37897.5	65767.8	60563	45185.8	0.58	0.63	0.84
RACGAP1	19950.5	43884	36079.2	25806	0.45	0.55	0.77
RALB	55209.2	52352.2	44761.2	31201.2	1.05	1.23	1.77
RASA1	40166	60268.8	47574.5	37832.5	0.67	0.84	1.06
RGS6	42237	57514.2	46520.2	32816.2	0.73	0.91	1.29
SAR1A	29803.8	42578	35172.8	24136.5	0.7	0.85	1.23
SAR1B	21188.8	42578	35172.8	24136.5	0.5	0.6	0.88
SEC23A	55094.2	57994.2	44638.5	35343.2	0.95	1.23	1.56
SEC24B	66875.8	57994.2	44638.5	35343.2	1.15	1.5	1.89
SEC31A	44875.2	42878	32106	21444.8	1.05	1.4	2.09
2024-09-02	62488.2	63925.5	60479.5	46606	0.98	1.03	1.34
2024-09-06	59533.2	63925.5	60479.5	46606	0.93	0.98	1.28
2024-09-07	47174.8	63925.5	60479.5	46606	0.74	0.78	1.01
2024-09-09	60409.2	63925.5	60479.5	46606	0.94	1	1.3
SMPD1	42559	61139.5	53217.5	42161.2	0.7	0.8	1.01
SNAP23	54520.5	55655	42279	34164	0.98	1.29	1.6
SNAP25	60602.8	60268.8	47574.5	37832.5	1.01	1.27	1.6
SNAP29	46159.5	57514.2	46520.2	32816.2	0.8	0.99	1.41
SNF8	44806	50124.8	38891.2	27570.5	0.89	1.15	1.63
SNX26	50148.8	49892.8	38856.2	25878.8	1.01	1.29	1.94
STAM	50011.2	50124.8	38891.2	27570.5	1	1.29	1.81
STAMBP	53433	50124.8	38891.2	27570.5	1.07	1.37	1.94
STX10	27113.5	55655	42279	34164	0.49	0.64	0.79
STX11	44851.2	55655	42279	34164	0.81	1.06	1.31
STX16	48000.2	55655	42279	34164	0.86	1.14	1.4
STX17	36638	42578	35172.8	24136.5	0.86	1.04	1.52
STX18	37983.2	42578	35172.8	24136.5	0.89	1.08	1.57
STX19	43554.2	47314.5	41336.5	31515.8	0.92	1.05	1.38
STX1A	62259.8	60268.8	47574.5	37832.5	1.03	1.31	1.65
STX1B	46569	49892.8	38856.2	25878.8	0.93	1.2	1.8
STX2	53822.2	56207.8	46626.8	36341.5	0.96	1.15	1.48
STX3	51935	60268.8	47574.5	37832.5	0.86	1.09	1.37
STX4	54329.8	60268.8	47574.5	37832.5	0.9	1.14	1.44
STX5	49812.5	60268.8	47574.5	37832.5	0.83	1.05	1.32
STX6	28479	57994.2	44638.5	35343.2	0.49	0.64	0.81
STX7	52521.5	53274.5	38684	32412	0.99	1.36	1.62
STX8	46878	57514.2	46520.2	32816.2	0.82	1.01	1.43
STXBP1	61846	60268.8	47574.5	37832.5	1.03	1.3	1.63
STXBP2	41864.8	60268.8	47574.5	37832.5	0.69	0.88	1.11
STXBP3	57952	60268.8	47574.5	37832.5	0.96	1.22	1.53
STXBP4	27984.5	47314.5	41336.5	31515.8	0.59	0.68	0.89
STXBP5	52826.5	49892.8	38856.2	25878.8	1.06	1.36	2.04
STXBP6	43523.2	43884	36079.2	25806	0.99	1.21	1.69
SYT1	57324	53274.5	38684	32412	1.08	1.48	1.77
SYT10	35536.8	47314.5	41336.5	31515.8	0.75	0.86	1.13
SYT11	39626.2	42878	32106	21444.8	0.92	1.23	1.85
SYT12	43325.2	49892.8	38856.2	25878.8	0.87	1.12	1.67
SYT13	33130.8	42578	35172.8	24136.5	0.78	0.94	1.37
SYT14	29443.5	47314.5	41336.5	31515.8	0.62	0.71	0.93
SYT15	42325	47050.2	38202	25381.5	0.9	1.11	1.67
SYT16	56463.8	47050.2	38202	25381.5	1.2	1.48	2.22
SYT17	51798.8	42578	35172.8	24136.5	1.22	1.47	2.15
SYT2	33262.5	49892.8	38856.2	25878.8	0.67	0.86	1.29
SYT3	47648.2	47050.2	38202	25381.5	1.01	1.25	1.88
SYT4	40783	53274.5	38684	32412	0.77	1.05	1.26
SYT5	53814.5	53274.5	38684	32412	1.01	1.39	1.66
SYT6	46602.2	47314.5	41336.5	31515.8	0.98	1.13	1.48
SYT7	36296.8	57920	43760.5	36524.8	0.63	0.83	0.99
SYT8	38557.5	49892.8	38856.2	25878.8	0.77	0.99	1.49
SYT9	57769	47314.5	41336.5	31515.8	1.22	1.4	1.83
TBC1D15	45577.8	47050.2	38202	25381.5	0.97	1.19	1.8
TBK1	51424	66605.8	62758	50664	0.77	0.82	1.02
TSG101	37753.5	51691.8	40312	28852.2	0.73	0.94	1.31
TSNARE1	49088.5	50124.8	38891.2	27570.5	0.98	1.26	1.78
UBAP1	45026.2	63925.5	60479.5	46606	0.7	0.74	0.97
USP8	56902.5	50124.8	38891.2	27570.5	1.14	1.46	2.06
VAMP1	55194	53274.5	38684	32412	1.04	1.43	1.7
VAMP2	47581.2	53274.5	38684	32412	0.89	1.23	1.47
VAMP3	65644.8	57514.2	46520.2	32816.2	1.14	1.41	2
VAMP7	61808	53274.5	38684	32412	1.16	1.6	1.91
VAMP8	40757	55655	42279	34164	0.73	0.96	1.19
VAPB	61712	57920	43760.5	36524.8	1.07	1.41	1.69
VPS13B	44162.8	47314.5	41336.5	31515.8	0.93	1.07	1.4
VPS24	37102.5	51175.2	41281	29996.8	0.73	0.9	1.24
VPS25	48719	51175.2	41281	29996.8	0.95	1.18	1.62
VPS28	54631.8	66605.8	62758	50664	0.82	0.87	1.08
VPS36	43263.8	51175.2	41281	29996.8	0.85	1.05	1.44
VPS4A	29368.8	51175.2	41281	29996.8	0.57	0.71	0.98
VTA1	45647	51175.2	41281	29996.8	0.89	1.11	1.52
VTI1B	51879.5	51175.2	41281	29996.8	1.01	1.26	1.73
WTH3DI	43780.8	45808	40718.5	27916.8	0.96	1.08	1.57
