# Supplementary material for: The septin cytoskeleton is required for plasma membrane repair
Source: EMBO Rep. 2024 Jul 5;25(9):11. doi: 10.1038/s44319-024-00195-6 (PMC11387490; doi:10.1038/s44319-024-00195-6)
Supplement: Supplementary file 5 — Movie EV1 [file 44319_2024_195_MOESM5_ESM.zip › Movie EV1.txt]

Movie EV1. HeLa cell morphology and viability post-LLO exposure. H2B GFP HeLa cells were exposed to 0.5 nM LLO for 30 min 1.2 mM Ca2+ HBSS. 
After 30 min, the media were changed to DMEM with 10% HIFBS, and cells were imaged (bright field and fluorescence imaging) on the microscope stage at 37�C, 5% CO2 every 10 min for 12 h. 
The scale bar is 10 microns. Four fields of view were acquired for each experimental condition and representative movies were shown. 
Movies (1A and 1B) show that all LLO-treated cells maintain the same morphology and behavior as non-treated cells.
