# Supplementary material for: The septin cytoskeleton is required for plasma membrane repair
Source: EMBO Rep. 2024 Jul 5;25(9):11. doi: 10.1038/s44319-024-00195-6 (PMC11387490; doi:10.1038/s44319-024-00195-6)
Supplement: Supplementary file 6 — Movie EV2 [file 44319_2024_195_MOESM6_ESM.zip]

Archive with 2 entries (2 files):
- Movie EV2.txt
- Movie EV2.mp4
