# Supplementary material for: The septin cytoskeleton is required for plasma membrane repair
Source: EMBO Rep. 2024 Jul 5;25(9):11. doi: 10.1038/s44319-024-00195-6 (PMC11387490; doi:10.1038/s44319-024-00195-6)
Supplement: Supplementary file 6 — Movie EV2 [file 44319_2024_195_MOESM6_ESM.zip › Movie EV2.txt]

Movie EV2. HeLa cell morphology and viability without LLO exposure. H2B GFP HeLa cells were treated for 30 min in 1.2 mM Ca2+ HBSS. 
After 30 min, the media were changed to DMEM with 10% HIFBS, and cells were imaged (bright field and fluorescence imaging) on the microscope stage at 37�C, 5% CO2 every 10 min for 12 h. 
The scale bar is 10 microns. Four fields of view were acquired for each experimental condition and representative movies were shown. 
Movies (1A and 1B) show that all LLO-treated cells maintain the same morphology and behavior as non-treated cells.
