# Supplementary material for: The septin cytoskeleton is required for plasma membrane repair
Source: EMBO Rep. 2024 Jul 5;25(9):11. doi: 10.1038/s44319-024-00195-6 (PMC11387490; doi:10.1038/s44319-024-00195-6)
Supplement: Supplementary file 7 — Source data Fig. 1 [file 44319_2024_195_MOESM7_ESM.zip]

Archive with 32 entries (29 files):
- Figure 1/Fig1A/
- Figure 1/Fig1A/1A 230221 Septin 7 KD annotated.tif
- Figure 1/Fig1A/1A 230221 Septin 7 KD.tif
- Figure 1/Fig1A/1A 230222 Septin 7 KD - tubulin annotated.tif
- Figure 1/Fig1A/1A 230222 Septin 7 KD - tubulin.tif
- Figure 1/Fig1A/1A 230321 Septin 6 KD - tubulin annotated.tif
- Figure 1/Fig1A/1A 230321 Septin 6 KD - tubulin.tif
- Figure 1/Fig1A/1A 230321 Septin 6 KD annotated.tif
- Figure 1/Fig1A/1A 230321 Septin 6 KD.tif
- Figure 1/Fig1A/Notes for Figure 1A WB.txt
- Figure 1/Fig1A/Thumbs.db
- Figure 1/Fig1B Data.xlsx
- Figure 1/Fig1C Data.xlsx
- Figure 1/Fig1D Data.xlsx
- Figure 1/Fig1E/
- Figure 1/Fig1E/1E 220923 Septin 7 shRNA KD - tubulin annotated.tif
- Figure 1/Fig1E/1E 220923 Septin 7 shRNA KD - tubulin.tif
- Figure 1/Fig1E/1E 220923 Septin 7 shRNA KD annotated.tiff
- Figure 1/Fig1E/1E 220923 Septin 7 shRNA KD.tif
- Figure 1/Fig1E/Notes for Figure 1E WB.txt
- Figure 1/Fig1E/Thumbs.db
- Figure 1/Fig1F Data.xlsx
- Figure 1/Fig1G Data.xlsx
- Figure 1/Fig1H Data.xlsx
- Figure 1/Fig1I/
- Figure 1/Fig1I/1I 230531 ANXA2 KD annotated.tif
- Figure 1/Fig1I/1I 230531 ANXA2 KD.tif
- Figure 1/Fig1I/1I 230601 ANXA2 KD tubulin annotated.tif
- Figure 1/Fig1I/1I 230601 ANXA2 KD tubulin.tif
- Figure 1/Fig1I/Notes for Figure 1I WB.txt
- Figure 1/Fig1I/Thumbs.db
- Figure 1/Fig1J Data.xlsx
