# Supplementary material for: The septin cytoskeleton is required for plasma membrane repair
Source: EMBO Rep. 2024 Jul 5;25(9):11. doi: 10.1038/s44319-024-00195-6 (PMC11387490; doi:10.1038/s44319-024-00195-6)
Supplement: Supplementary file 7 — Source data Fig. 1 [file 44319_2024_195_MOESM7_ESM.zip › Figure 1/Fig1A/Notes for Figure 1A WB.txt]

SEPT 7 - Blot probed with SEPT7 Antibody
--> 1A 230221 Septin 7 KD (Original file)
--> 1A 230221 Septin 7 KD annotated (Original file with annotations) 

SEPT 7 - Blot stripped and probed with Tubulin Antibody
--> 1A 230222 Septin 7 KD - tubulin (Original file)
--> 1A 230222 Septin 7 KD - tubulin annotated (Original file with annotation)


SEPT 6 - Blot probed with SEPT6 Antibody
--> 1A 230321 Septin 6 KD (Original file)
--> 1A 230321 Septin 6 KD annotated (Original file with annotation)

SEPT 6 - Blot stripped and probed with Tubulin Antibody
--> 1A 230321 Septin 6 KD - tubulin (Original file)
--> 1A 230321 Septin 6 KD - tubulin annotated (Original file with annotation)
