# Supplementary material for: The septin cytoskeleton is required for plasma membrane repair
Source: EMBO Rep. 2024 Jul 5;25(9):11. doi: 10.1038/s44319-024-00195-6 (PMC11387490; doi:10.1038/s44319-024-00195-6)
Supplement: Supplementary file 7 — Source data Fig. 1 [file 44319_2024_195_MOESM7_ESM.zip › Figure 1/Fig1B Data.xlsx]

## Sheet: Description 
Data shows the 4 experimental replicates for each SEPT7 siRNA (1-3) and Ctr. siRNA treated HeLa H2B-GFP cells. All cells were exposed to 0.5 nM LLO for 30 min, fixed, and then imaged. Images were acquired via fluorescence microscopy and the image # represents each field of view that was taken using a 40x objective. There were at least 4 technical replicates (~10 images/ technical replicate) withi…

## Sheet: Data
HeLa H2B-GFP Cells
LLO: 0.5 nM
TOPRO-3: 0.667 nM
	SEPT7 siRNA 1
Image#	Experiment 1	Experiment 2	Experiment 3	Experiment 4
1	689.464	1137.8	127.311	286.558
2	760.709	1269.99	219.586	485.996
3	1093.31	1346.99	149.326	706.425
4	639.79	1134.87	156.28	848.744
5	848.322	1085.21	132.387	804.526
6	721.627	971.754	157.45	898.88
7	921.059	1115.04	107.606	830.664
8	845.668	1355.2	77.6968	933.892
9	1064.93	1087.59	110.806	822.014
10	586.672	1190.28	111.844	403.014
11	953.749	653.851	63.7312	837.208
12	791.822	742.154	194.301	379.476
13	856.671	799.936	77.5907	882.651
14	1010.43	790.233	106.23	861.428
15	865.987	773.684	86.2647	868.421
16	891.38	785.448	134.274	826.808
17	1002.24	804.681	139.401	951.457
18	1025.31	822.487	74.1852	691.714
19	1089.41	889.753	103.454	645.244
20	938.072	781.383	90.1852	729.794
21	1010.68	788.602	130.878	811.409
22	1075.65	790.157	102.617	890.517
23	1126.19	902.073	151.57	260.965
24	1288.78	759.331	95.9838	817.016
25	903.873	813.991	85.3094	643.636
26	1128.95	860.464	110.465	878.805
27	1165.69	794.241	130.175	842.031
28	1139.63	606.776	139.379	647.531
29	1098.04	556.285	258.815	440.792
30	641.439	787.245	146.983	856.583
31	1079.03	795.754	176.627	525.933
32	1096.44	633.962	132.486	728.148
33	1055.76	252.386	171.081	895.061
34	918.281	678.249	164.46	292.523
35	1086.87	813.98	172.154	713.926
36	953.016	626.804	184.035	320.864
37	427.569	772.36	215.456	381.085
38	1022.27	558.735	211.713	196.285
39	994.782	307.948	164.553	244.93
40			162.565	271.313
	SEPT7 siRNA 2
Image#	Experiment 1	Experiment 2	Experiment 3	Experiment 4
1	930.146	259.388	238.009	180.78
2	705.702	251.726	237.696	208.392
3	816.128	388.159	119.377	527.915
4	862.567	511.092	90.3718	549.971
5	775.936	685.689	158.24	811.455
6	924.112	384.074	141.827	766.264
7	783.945	813.247	74.2695	525.918
8	893.008	813.193	144.474	677.368
9	799.565	751.944	147.36	712.854
10	898.483	768.949	148.612	707.959
11	997.508	612.26	172.724	733.682
12	998.1	413.985	289.887	486.953
13	960.701	430.98	161.435	308.029
14	877.754	366.992	183.224	902.379
15	763.874	340.268	187.16	754.234
16	939.578	562.672	213.883	876.704
17	627.603	762.464	127.674	960.595
18	1010.28	611.229	172.223	845.835
19	1048.16	624.322	214.304	593.237
20	1032.33	396.31	210.522	563.667
21	851.059	768.417	161.889	440.51
22	877.649	530.818	149.105	720.035
23	1100.47	204.465	272.222	366.575
24	815.082	555.942	140.616	951.213
25	894.669	582.005	63.0534	942.784
26	917.567	818.387	179.493	986.47
27	842.655	1083.17	100.367	1038.55
28	1103.36	615.7	155.715	288.096
29	1103.99	670.55	97.7917	354.416
30	1225.12	727.984	166.953	804.768
31	807.143	498.684	109.671	1064.1
32	1008.95	516.819	185.152	1070.05
33	1025.83	472.535	165.835	1043.63
34	930.605	338.686	230.593	332.308
35	979.019	138.946	188.381	774.221
36	1226.2	122.99	171.11	265.56
37	1025.46	671.408	203.533	386.577
38	996.784	834.52	189.093	392.117
39	1062.56	442.112	179.817	379.625
40	1130.53	621.265	178.951	305.149
	SEPT7 siRNA 3
Image#	Experiment 1	Experiment 2	Experiment 3	Experiment 4
1	732.404	379.944	166.78	258.696
2	831.164	331.333	215.611	272.015
3	738.802	336.521	134.329	508.162
4	735.143	528.512	97.5789	551.202
5	755.362	560.252	147.377	257.631
6	954.399	533.483	126.462	451.51
7	933.478	517.94	98.4396	565.484
8	911.359	617.287	126.794	471.986
9	819.323	730.22	117.521	485.251
10	903.949	542.187	138.513	316.573
11	646.206	501.096	89.2417	425.647
12	616.783	256.774	137.554	280.12
13	597.454	450.734	119.435	435.46
14	628.99	296.609	104.692	541.401
15	600.41	302.872	142.354	562.706
16	646.715	254.469	185.815	570.917
17	551.7	545.004	95.61	539.661
18	529.892	472.457	102.262	472.761
19	613.838	506.337	134.972	607.413
20	708.727	387.76	80.723	544.781
21	781.386	452.775	108.294	715.957
22	778.973	408.068	134.254	605.808
23	806.228	386.347	157.657	274.711
24	833.78	445.82	73.7	390.977
25	770.238	480.92	223.434	524.631
26	839.964	437.883	146.518	448.755
27	986.505	408.917	157.589	616.67
28	823.698	298.58	142.398	553.326
29	880.664	441.456	150.88	478.372
30	888.336	382.046	147.056	622.521
31	792.392	203.447	109.424	568.676
32	849.888	181.157	154.11	551.051
33	1004.03	161.785	105.336	537.615
34	868.741	166.443	113.732	236.317
35	846.507	372.472	103.37	515.499
36	1391.3	215.865	147.883	264.045
37	803.773	121.899	146.961	269.848
38	820.982	273.855	136.413	282.994
39	648.49	415.547	165.097	306.463
40	748.72	334.234	162.848	291.727
	Control siRNA
Image#	Experiment 1	Experiment 2	Experiment 3	Experiment 4
1	559.497	428.873	93.6753	239.146
2	483.779	264.441	107.976	227.546
3	593.31	211.557	86.3267	206.557
4	509.958	273.694	117.477	497.097
5	603.817	336.126	114.488	521.473
6	684.568	160.048	59.3194	359.351
7	639.951	401.349	91.156	526.443
8	322.377	517.789	93.7653	532.297
9	671.798	521.072	112.106	615.107
10	697.591	441.826	136.597	556.676
11	940.849	182.602	141.153	568.154
12	806.694	386.052	172.078	197.85
13	627.795	356.997	80.5841	550.82
14	647.602	355.994	58.2329	489.258
15	531.81	329.555	143.788	515.13
16	404.235	288.323	99.45	422.094
17	716.575	414.149	106.133	465.274
18	630.261	204.149	140.218	476.073
19	710.769	143.962	99.1028	353.268
20	703.691	188.344	121.783	459.706
21	566.547	442.789	119.948	368.824
22	855.063	406.033	58.9084	518.125
23	884.076	293.558	106.15	125.34
24	575.661	434.045	70.0345	453.938
25	566.233	186.64	41.4348	579.304
26	675.84	409.196	50.0721	608.913
27	743.686	298.495	90.2086	658.643
28	699.939	335.769	50.749	715.89
29	725.587	236.75	79.4965	584.636
30	577.454	224.464	79.5716	584.096
31	648.22	400.163	90.4976	649.522
32	318.24	578.668	45.4723	680.303
33	503.52	543.298	67.7536	403.223
34	520.56	387.411	135.48	114.801
35	541.639	517.106	47.3378	435.066
36	426.279	432.491	133.78	313.579
37	544.513	251.484	182.748	250.045
38	558.092	520.914	117.609	258.297
39	912.967	332.919	97.6415	242.368
40	619.229	210.196	84.7317	252.301
41	387.277	386.01	84.3375	278.525
42	327.007	389.656	45.2784	186.315
43	353.388	352.844	104.558	324.351
44	518.749	250.496	118.75	319.633
45	442.39	383.557	98.4289	268.84
46	538.833	404.479	123.723	298.475
47	411.083	228.505	82.5459	344.935
48	360.955	276.971	119.908	513.313
49	454.177	374.824	99.9404	390.822
50	485.71	379.84	101.957	331.702
51	487.167	439.103	76.2022	307.117
52	514.224	236.743	84.5622	228.378
53	364.41	364.406	76.7052	312.378
54	549.151	423.669	88.027	355.023
55	698.396	312.724	85.8442	372.221
56	424.037	388.548	87.6643	318.695
57	364.238	348.17	109.277	323.997
58	847.34	446.624	139.144	266.705
59	680.688	270.947	146.997	525.723
60	502.094	342.187	137.231	356.153
61	458.536	177.138	110.19	340.955
62	577.19	486.198	140.078	610.466
63	369.514	365.813	51.8973	96.343
64	667.653	398.937	60.1944	574.492
65	445.428	340.769	106.917	656.897
66	481.492	305.021	195.519	655.962
67	369.098	394.252	156.334	573.606
68	658.676	290.191	111.204	562.779
69	557.756	335.428	122.752	580.361
70	596.35	315.778	76.8009	621.951
71	431.056	432.046	122.571	592.504
72	428.452	246.15	102.028	559.957
73	519.128	542.246	195.912	608.884
74	359.736	439.458	63.0538	88.7558
75	404.086	550.205	92.9825	594.006
76	525.913	358.542	68.6339	89.7176
77	586.667	475.783	146.153	201.777
78	307.177	460.298	77.5941	225.474
79	583.295	136.221	56.342	202.16
80	347.156		67.0399	171.495
81			145.186	181.838
82			265.6	194.972
83			97.9583	207.877
84			125.66	243.378
85			185.213	185.759
86			173.405	239.131
87			152.356	347.91
88			146.309	293.447
89			137.476	301.788
90			160.97	273.307
91			185.601	298.729
92			180.973	201.668
93			189.741	355.391
94			250.678	288.67
95			200.665	222.02
96			182.121	303.678
97			147.494	391.127
98			165.123	400.973
99			156.355	293.835
100			151.316	590.572
101			152.39	508.08
102			178.344	456.487
103			165.287	184.846
104			167.011	531.471
105			162.305	521.913
106			122.204	442.614
107			154.32	571.199
108			218.849	589.997
109			216.905	509.292
110			214.413	515.257
111			205.108	635.538
112			220.744	467.305
113			181.333	421.119
114			214.374	201.337
115			164.098	205.551
116			227.691	132.171
117			157.96	185.473
118			186.692	146.445
119			166.955	173.485
