# Supplementary material for: The septin cytoskeleton is required for plasma membrane repair
Source: EMBO Rep. 2024 Jul 5;25(9):11. doi: 10.1038/s44319-024-00195-6 (PMC11387490; doi:10.1038/s44319-024-00195-6)
Supplement: Supplementary file 7 — Source data Fig. 1 [file 44319_2024_195_MOESM7_ESM.zip › Figure 1/Fig1C Data.xlsx]

## Sheet: Description
Data shows the 3 experimental replicates for each SEPT6 siRNA (1 and 3) and the corresponding Ctr. siRNA-treated HeLa H2B-GFP cells. All cells were exposed to 0.5 nM LLO and analyzed with a spectrophotometer/imager for 30 min. There were at least 2 technical replicates within each experimental replicate. The values are the TO-PRO-3 fluorescence intensities in the whole well. Internal replicates w…

## Sheet: Data
SEPT 6 siRNA or Control siRNA	Experiment #	Internal Replicate #	TO-PRO-3 Intensity
SEPT6 siRNA 1	1	1	343571
SEPT6 siRNA 1	1	2	323344
SEPT6 siRNA 1	1	3	291849
SEPT6 siRNA 1	1	4	322820
SEPT6 siRNA 1	1	5	84489
SEPT6 siRNA 1	1	6	189928
SEPT6 siRNA 1	1	7	91322
SEPT6 siRNA 1	1	8	169559
SEPT6 siRNA 1	2	1	447288
SEPT6 siRNA 1	2	2	482975
SEPT6 siRNA 1	2	3	431366
SEPT6 siRNA 1	2	4	202381
SEPT6 siRNA 1	2	5	375653
SEPT6 siRNA 1	2	6	234912
SEPT6 siRNA 1	2	7	348741
SEPT6 siRNA 1	2	8	189108
SEPT6 siRNA 1	3	1	187993
SEPT6 siRNA 1	3	2	253288
SEPT6 siRNA 1	3	3	221878
SEPT6 siRNA 1	3	4	231605
SEPT6 siRNA 1 Control	1	1	302836
SEPT6 siRNA 1 Control	1	2	154343
SEPT6 siRNA 1 Control	1	3	88153
SEPT6 siRNA 1 Control	1	4	101188
SEPT6 siRNA 1 Control	2	1	162750
SEPT6 siRNA 1 Control	2	2	264636
SEPT6 siRNA 1 Control	2	3	231416
SEPT6 siRNA 1 Control	2	4	190924
SEPT6 siRNA 1 Control	3	1	183854
SEPT6 siRNA 1 Control	3	2	104059
SEPT6 siRNA 3	1	1	107889
SEPT6 siRNA 3	1	2	186228
SEPT6 siRNA 3	1	3	233684
SEPT6 siRNA 3	1	4	145032
SEPT6 siRNA 3	1	5	399972
SEPT6 siRNA 3	1	6	385663
SEPT6 siRNA 3	1	7	357483
SEPT6 siRNA 3	1	8	320024
SEPT6 siRNA 3	2	1	545913
SEPT6 siRNA 3	2	2	481925
SEPT6 siRNA 3	2	3	422366
SEPT6 siRNA 3	2	4	569028
SEPT6 siRNA 3	2	5	406710
SEPT6 siRNA 3	2	6	342982
SEPT6 siRNA 3	2	7	209002
SEPT6 siRNA 3	2	8	278320
SEPT6 siRNA 3	3	1	218824
SEPT6 siRNA 3	3	2	212686
SEPT6 siRNA 3 Control	1	1	302836
SEPT6 siRNA 3 Control	1	2	154343
SEPT6 siRNA 3 Control	1	3	88153
SEPT6 siRNA 3 Control	1	4	101188
SEPT6 siRNA 3 Control	2	1	217399
SEPT6 siRNA 3 Control	2	2	341655
SEPT6 siRNA 3 Control	2	3	156929
SEPT6 siRNA 3 Control	2	4	182634
SEPT6 siRNA 3 Control	3	1	206878
SEPT6 siRNA 3 Control	3	2	153071
