# Supplementary material for: The septin cytoskeleton is required for plasma membrane repair
Source: EMBO Rep. 2024 Jul 5;25(9):11. doi: 10.1038/s44319-024-00195-6 (PMC11387490; doi:10.1038/s44319-024-00195-6)
Supplement: Supplementary file 7 — Source data Fig. 1 [file 44319_2024_195_MOESM7_ESM.zip › Figure 1/Fig1D Data.xlsx]

## Sheet: Description
Data shows the 3 experimental replicates for SEPT7 siRNA1, SEPT6 siRNA 3, and Ctr. siRNA-treated HeLa H2B-GFP cells. All cells were exposed to 0.5 nM LLO in Ca2+-free media and analyzed with a spectrophotometer/imager for 30 min. There were at least 2 technical replicates within each experimental replicate. The values are the TO-PRO-3 fluorescence intensities in the whole well. Internal replicate…

## Sheet: Data
SEPT siRNA or Control siRNA	Experiment #	Internal Replicate #	TO-PRO-3 Intensity
SEPT 7 siRNA 1 No Ca2+	1	1	714438
SEPT 7 siRNA 1 No Ca2+	1	2	683311
SEPT 7 siRNA 1 No Ca2+	1	3	594279
SEPT 7 siRNA 1 No Ca2+	1	4	487964
SEPT 7 siRNA 1 No Ca2+	2	1	661194
SEPT 7 siRNA 1 No Ca2+	2	2	644292
SEPT 7 siRNA 1 No Ca2+	2	3	700666
SEPT 7 siRNA 1 No Ca2+	2	4	708354
SEPT 7 siRNA 1 No Ca2+	2	5	707211
SEPT 7 siRNA 1 No Ca2+	2	6	784736
SEPT 7 siRNA 1 No Ca2+	2	7	620024
SEPT 7 siRNA 1 No Ca2+	2	8	648839
SEPT 7 siRNA 1 No Ca2+	3	1	618539
SEPT 7 siRNA 1 No Ca2+	3	2	744731
SEPT 7 siRNA 1 No Ca2+	3	3	814576
SEPT 7 siRNA 1 No Ca2+	3	4	752142
SEPT 7 siRNA 1 No Ca2+	3	5	726278
SEPT 7 siRNA 1 No Ca2+	3	6	691717
SEPT 7 siRNA 1 No Ca2+	3	7	780520
SEPT 7 siRNA 1 No Ca2+	3	8	820592
SEPT 7 siRNA 1 No Ca2+ Control	1	1	578903
SEPT 7 siRNA 1 No Ca2+ Control	1	2	373931
SEPT 7 siRNA 1 No Ca2+ Control	2	1	731836
SEPT 7 siRNA 1 No Ca2+ Control	2	2	762432
SEPT 7 siRNA 1 No Ca2+ Control	2	3	675335
SEPT 7 siRNA 1 No Ca2+ Control	2	4	676994
SEPT 7 siRNA 1 No Ca2+ Control	3	1	734914
SEPT 7 siRNA 1 No Ca2+ Control	3	2	790722
SEPT 7 siRNA 1 No Ca2+ Control	3	3	776249
SEPT 7 siRNA 1 No Ca2+ Control	3	4	754840
SEPT 7 siRNA 1 No Ca2+ Control	3	5	795322
SEPT 7 siRNA 1 No Ca2+ Control	3	6	766503
SEPT 6 siRNA 3 No Ca2+	1	1	630310
SEPT 6 siRNA 3 No Ca2+	1	2	666294
SEPT 6 siRNA 3 No Ca2+	1	3	724692
SEPT 6 siRNA 3 No Ca2+	1	4	645937
SEPT 6 siRNA 3 No Ca2+	2	1	663054
SEPT 6 siRNA 3 No Ca2+	2	2	672056
SEPT 6 siRNA 3 No Ca2+	2	3	693653
SEPT 6 siRNA 3 No Ca2+	2	4	598923
SEPT 6 siRNA 3 No Ca2+	2	5	651226
SEPT 6 siRNA 3 No Ca2+	2	6	836816
SEPT 6 siRNA 3 No Ca2+	2	7	646815
SEPT 6 siRNA 3 No Ca2+	2	8	707263
SEPT 6 siRNA 3 No Ca2+	3	1	679350
SEPT 6 siRNA 3 No Ca2+	3	2	683346
SEPT 6 siRNA 3 No Ca2+	3	3	490388
SEPT 6 siRNA 3 No Ca2+	3	4	795305
SEPT 6 siRNA 3 No Ca2+	3	5	714723
SEPT 6 siRNA 3 No Ca2+	3	6	787102
SEPT 6 siRNA 3 No Ca2+	3	7	807894
SEPT 6 siRNA 3 No Ca2+	3	8	819396
SEPT 6 siRNA 3 No Ca2+ Control	1	1	771673
SEPT 6 siRNA 3 No Ca2+ Control	1	2	693290
SEPT 6 siRNA 3 No Ca2+ Control	2	1	731836
SEPT 6 siRNA 3 No Ca2+ Control	2	2	618174
SEPT 6 siRNA 3 No Ca2+ Control	2	3	762432
SEPT 6 siRNA 3 No Ca2+ Control	2	4	733392
SEPT 6 siRNA 3 No Ca2+ Control	2	5	675335
SEPT 6 siRNA 3 No Ca2+ Control	2	6	467573
SEPT 6 siRNA 3 No Ca2+ Control	2	7	676994
SEPT 6 siRNA 3 No Ca2+ Control	2	8	623923
SEPT 6 siRNA 3 No Ca2+ Control	3	1	734914
SEPT 6 siRNA 3 No Ca2+ Control	3	2	790722
SEPT 6 siRNA 3 No Ca2+ Control	3	3	776249
SEPT 6 siRNA 3 No Ca2+ Control	3	4	754840
SEPT 6 siRNA 3 No Ca2+ Control	3	5	795322
SEPT 6 siRNA 3 No Ca2+ Control	3	6	766503
