# Supplementary material for: The septin cytoskeleton is required for plasma membrane repair
Source: EMBO Rep. 2024 Jul 5;25(9):11. doi: 10.1038/s44319-024-00195-6 (PMC11387490; doi:10.1038/s44319-024-00195-6)
Supplement: Supplementary file 7 — Source data Fig. 1 [file 44319_2024_195_MOESM7_ESM.zip › Figure 1/Fig1F Data.xlsx]

## Sheet: Description
Data shows the 5 experimental replicates for the SEPT7 shRNA HeLa cells and the corresponding control HeLa cells. All experiment # data was performed together across all 3 conditions. All cells were exposed to 0.5 nM LLO, or not in Ca2+-free or 1.2 mM Ca2+ media, and analyzed with fluorescence microscopy for 30 min. There were at least 2 technical replicates (12 images/ replicate) within each exp…

## Sheet: +Ca2+ Data
Condition	Experiment #	Internal Replicate (field of view)	TO-PRO-3 Intensity / Cellular Area
HeLa Cells no DOX + LLO + Ca2+	1	1	2084.72
HeLa Cells no DOX + LLO + Ca2+	1	2	3939.71
HeLa Cells no DOX + LLO + Ca2+	1	3	3283.8
HeLa Cells no DOX + LLO + Ca2+	1	4	3141.83
HeLa Cells no DOX + LLO + Ca2+	1	5	3812.03
HeLa Cells no DOX + LLO + Ca2+	1	6	3143.85
HeLa Cells no DOX + LLO + Ca2+	1	7	4787.49
HeLa Cells no DOX + LLO + Ca2+	1	8	2783.21
HeLa Cells no DOX + LLO + Ca2+	1	9	2135.9
HeLa Cells no DOX + LLO + Ca2+	1	10	4851.16
HeLa Cells no DOX + LLO + Ca2+	1	11	3510.06
HeLa Cells no DOX + LLO + Ca2+	1	12	3397.71
HeLa Cells no DOX + LLO + Ca2+	1	13	901.092
HeLa Cells no DOX + LLO + Ca2+	1	14	3781.8
HeLa Cells no DOX + LLO + Ca2+	1	15	3915.83
HeLa Cells no DOX + LLO + Ca2+	1	16	3377.89
HeLa Cells no DOX + LLO + Ca2+	1	17	3461.07
HeLa Cells no DOX + LLO + Ca2+	1	18	3460.19
HeLa Cells no DOX + LLO + Ca2+	1	19	4859.8
HeLa Cells no DOX + LLO + Ca2+	1	20	3613.61
HeLa Cells no DOX + LLO + Ca2+	1	21	3364.54
HeLa Cells no DOX + LLO + Ca2+	1	22	3420.16
HeLa Cells no DOX + LLO + Ca2+	1	23	2934.42
HeLa Cells no DOX + LLO + Ca2+	1	24	3999.38
HeLa Cells no DOX + LLO + Ca2+	2	1	8964.28
HeLa Cells no DOX + LLO + Ca2+	2	2	8482.66
HeLa Cells no DOX + LLO + Ca2+	2	3	9350.11
HeLa Cells no DOX + LLO + Ca2+	2	4	7907.71
HeLa Cells no DOX + LLO + Ca2+	2	5	8352.55
HeLa Cells no DOX + LLO + Ca2+	2	6	11441.4
HeLa Cells no DOX + LLO + Ca2+	2	7	10342.2
HeLa Cells no DOX + LLO + Ca2+	2	8	7815.56
HeLa Cells no DOX + LLO + Ca2+	2	9	7464.78
HeLa Cells no DOX + LLO + Ca2+	2	10	7893.44
HeLa Cells no DOX + LLO + Ca2+	2	11	7710.31
HeLa Cells no DOX + LLO + Ca2+	2	12	7577.85
HeLa Cells no DOX + LLO + Ca2+	2	13	8312.64
HeLa Cells no DOX + LLO + Ca2+	2	14	7132.69
HeLa Cells no DOX + LLO + Ca2+	2	15	6177.81
HeLa Cells no DOX + LLO + Ca2+	2	16	6546.55
HeLa Cells no DOX + LLO + Ca2+	2	17	8653.54
HeLa Cells no DOX + LLO + Ca2+	2	18	10649.8
HeLa Cells no DOX + LLO + Ca2+	2	19	9586.89
HeLa Cells no DOX + LLO + Ca2+	2	20	6448.82
HeLa Cells no DOX + LLO + Ca2+	2	21	7285.58
HeLa Cells no DOX + LLO + Ca2+	2	22	6609.87
HeLa Cells no DOX + LLO + Ca2+	2	23	7963.77
HeLa Cells no DOX + LLO + Ca2+	2	24	8274.19
HeLa Cells no DOX + LLO + Ca2+	3	1	5713.53
HeLa Cells no DOX + LLO + Ca2+	3	2	6774.81
HeLa Cells no DOX + LLO + Ca2+	3	3	3937.22
HeLa Cells no DOX + LLO + Ca2+	3	4	7414.45
HeLa Cells no DOX + LLO + Ca2+	3	5	8210.9
HeLa Cells no DOX + LLO + Ca2+	3	6	6884.37
HeLa Cells no DOX + LLO + Ca2+	3	7	9226.5
HeLa Cells no DOX + LLO + Ca2+	3	8	6021.29
HeLa Cells no DOX + LLO + Ca2+	3	9	6063.2
HeLa Cells no DOX + LLO + Ca2+	3	10	6063.68
HeLa Cells no DOX + LLO + Ca2+	3	11	7694.94
HeLa Cells no DOX + LLO + Ca2+	3	12	6745.13
HeLa Cells no DOX + LLO + Ca2+	3	13	8998.15
HeLa Cells no DOX + LLO + Ca2+	3	14	7097.35
HeLa Cells no DOX + LLO + Ca2+	3	15	7580.4
HeLa Cells no DOX + LLO + Ca2+	3	16	6826.25
HeLa Cells no DOX + LLO + Ca2+	3	17	5680.35
HeLa Cells no DOX + LLO + Ca2+	3	18	7842.67
HeLa Cells no DOX + LLO + Ca2+	3	19	8256.24
HeLa Cells no DOX + LLO + Ca2+	3	20	3523.86
HeLa Cells no DOX + LLO + Ca2+	3	21	6613.55
HeLa Cells no DOX + LLO + Ca2+	3	22	6033.76
HeLa Cells no DOX + LLO + Ca2+	3	23	6929.29
HeLa Cells no DOX + LLO + Ca2+	3	24	7735.62
HeLa Cells no DOX + LLO + Ca2+	4	1	5567.06
HeLa Cells no DOX + LLO + Ca2+	4	2	5215.65
HeLa Cells no DOX + LLO + Ca2+	4	3	5432.75
HeLa Cells no DOX + LLO + Ca2+	4	4	5604.37
HeLa Cells no DOX + LLO + Ca2+	4	5	7022.94
HeLa Cells no DOX + LLO + Ca2+	4	6	6674.75
HeLa Cells no DOX + LLO + Ca2+	4	7	7522.69
HeLa Cells no DOX + LLO + Ca2+	4	8	5726.53
HeLa Cells no DOX + LLO + Ca2+	4	9	4790.9
HeLa Cells no DOX + LLO + Ca2+	4	10	1348.86
HeLa Cells no DOX + LLO + Ca2+	4	11	5625.2
HeLa Cells no DOX + LLO + Ca2+	4	12	5475.94
HeLa Cells no DOX + LLO + Ca2+	4	13	4379.27
HeLa Cells no DOX + LLO + Ca2+	4	14	8365.76
HeLa Cells no DOX + LLO + Ca2+	4	15	3905.92
HeLa Cells no DOX + LLO + Ca2+	4	16	5453.74
HeLa Cells no DOX + LLO + Ca2+	4	17	5864.32
HeLa Cells no DOX + LLO + Ca2+	4	18	3991.45
HeLa Cells no DOX + LLO + Ca2+	4	19	7151.7
HeLa Cells no DOX + LLO + Ca2+	4	20	5621.01
HeLa Cells no DOX + LLO + Ca2+	4	21	5270.62
HeLa Cells no DOX + LLO + Ca2+	4	22	1470.66
HeLa Cells no DOX + LLO + Ca2+	4	23	5511.87
HeLa Cells no DOX + LLO + Ca2+	4	24	5383.79
HeLa Cells no DOX + LLO + Ca2+	5	1	6466.08
HeLa Cells no DOX + LLO + Ca2+	5	2	5395.48
HeLa Cells no DOX + LLO + Ca2+	5	3	6784.04
HeLa Cells no DOX + LLO + Ca2+	5	4	7073.82
HeLa Cells no DOX + LLO + Ca2+	5	5	6004.95
HeLa Cells no DOX + LLO + Ca2+	5	6	7700.72
HeLa Cells no DOX + LLO + Ca2+	5	7	10466.7
HeLa Cells no DOX + LLO + Ca2+	5	8	5975.38
HeLa Cells no DOX + LLO + Ca2+	5	9	7545.88
HeLa Cells no DOX + LLO + Ca2+	5	10	6279.08
HeLa Cells no DOX + LLO + Ca2+	5	11	7007.58
HeLa Cells no DOX + LLO + Ca2+	5	12	7550.16
HeLa Cells no DOX + LLO + Ca2+	5	13	9452.67
HeLa Cells no DOX + LLO + Ca2+	5	14	7789.14
HeLa Cells no DOX + LLO + Ca2+	5	15	8563.98
HeLa Cells no DOX + LLO + Ca2+	5	16	8422.6
HeLa Cells no DOX + LLO + Ca2+	5	17	7141.22
HeLa Cells no DOX + LLO + Ca2+	5	18	6794.01
HeLa Cells no DOX + LLO + Ca2+	5	19	6997.01
HeLa Cells no DOX + LLO + Ca2+	5	20	8730.03
HeLa Cells no DOX + LLO + Ca2+	5	21	7072.75
HeLa Cells no DOX + LLO + Ca2+	5	22	5741.17
HeLa Cells no DOX + LLO + Ca2+	5	23	6360.12
HeLa Cells no DOX + LLO + Ca2+	5	24	7236.93
HeLa Cella + DOX + LLO + Ca2+	1	1	2768.41
HeLa Cella + DOX + LLO + Ca2+	1	2	2764.67
HeLa Cella + DOX + LLO + Ca2+	1	3	2287.58
HeLa Cella + DOX + LLO + Ca2+	1	4	2252.37
HeLa Cella + DOX + LLO + Ca2+	1	5	721.14
HeLa Cella + DOX + LLO + Ca2+	1	6	2362.63
HeLa Cella + DOX + LLO + Ca2+	1	7	2031.51
HeLa Cella + DOX + LLO + Ca2+	1	8	538.862
HeLa Cella + DOX + LLO + Ca2+	1	9	491.983
HeLa Cella + DOX + LLO + Ca2+	1	10	436.694
HeLa Cella + DOX + LLO + Ca2+	1	11	4442.14
HeLa Cella + DOX + LLO + Ca2+	1	12	3451.5
HeLa Cella + DOX + LLO + Ca2+	1	13	3528.6
HeLa Cella + DOX + LLO + Ca2+	1	14	4169.44
HeLa Cella + DOX + LLO + Ca2+	1	15	2835.68
HeLa Cella + DOX + LLO + Ca2+	1	16	3139.02
HeLa Cella + DOX + LLO + Ca2+	1	17	606.768
HeLa Cella + DOX + LLO + Ca2+	1	18	2818.18
HeLa Cella + DOX + LLO + Ca2+	1	19	2827.67
HeLa Cella + DOX + LLO + Ca2+	1	20	611.797
HeLa Cella + DOX + LLO + Ca2+	1	21	704.182
HeLa Cella + DOX + LLO + Ca2+	1	22	544.086
HeLa Cella + DOX + LLO + Ca2+	1	23	2941.39
HeLa Cella + DOX + LLO + Ca2+	1	24	2394.4
HeLa Cella + DOX + LLO + Ca2+	2	1	5984.87
HeLa Cella + DOX + LLO + Ca2+	2	2	7780.58
HeLa Cella + DOX + LLO + Ca2+	2	3	5835.62
HeLa Cella + DOX + LLO + Ca2+	2	4	3183.66
HeLa Cella + DOX + LLO + Ca2+	2	5	2800.06
HeLa Cella + DOX + LLO + Ca2+	2	6	10236.3
HeLa Cella + DOX + LLO + Ca2+	2	7	10609.3
HeLa Cella + DOX + LLO + Ca2+	2	8	6268.27
HeLa Cella + DOX + LLO + Ca2+	2	9	9412.84
HeLa Cella + DOX + LLO + Ca2+	2	10	2977.41
HeLa Cella + DOX + LLO + Ca2+	2	11	1894.94
HeLa Cella + DOX + LLO + Ca2+	2	12	8988.04
HeLa Cella + DOX + LLO + Ca2+	2	13	5454.9
HeLa Cella + DOX + LLO + Ca2+	2	14	3493.62
HeLa Cella + DOX + LLO + Ca2+	2	15	2832.63
HeLa Cella + DOX + LLO + Ca2+	2	16	5781.49
HeLa Cella + DOX + LLO + Ca2+	2	17	4052.54
HeLa Cella + DOX + LLO + Ca2+	2	18	10555.5
HeLa Cella + DOX + LLO + Ca2+	2	19	9429.24
HeLa Cella + DOX + LLO + Ca2+	2	20	6682.11
HeLa Cella + DOX + LLO + Ca2+	2	21	1706.64
HeLa Cella + DOX + LLO + Ca2+	2	22	1820.16
HeLa Cella + DOX + LLO + Ca2+	2	23	2665.72
HeLa Cella + DOX + LLO + Ca2+	2	24	4779.14
HeLa Cella + DOX + LLO + Ca2+	3	1	9843.42
HeLa Cella + DOX + LLO + Ca2+	3	2	6980.98
HeLa Cella + DOX + LLO + Ca2+	3	3	5982.02
HeLa Cella + DOX + LLO + Ca2+	3	4	3919.14
HeLa Cella + DOX + LLO + Ca2+	3	5	6142.98
HeLa Cella + DOX + LLO + Ca2+	3	6	6795.11
HeLa Cella + DOX + LLO + Ca2+	3	7	4676.05
HeLa Cella + DOX + LLO + Ca2+	3	8	7174.69
HeLa Cella + DOX + LLO + Ca2+	3	9	1383.11
HeLa Cella + DOX + LLO + Ca2+	3	10	5546.52
HeLa Cella + DOX + LLO + Ca2+	3	11	6308.2
HeLa Cella + DOX + LLO + Ca2+	3	12	8153.19
HeLa Cella + DOX + LLO + Ca2+	3	13	2360.44
HeLa Cella + DOX + LLO + Ca2+	3	14	6284.85
HeLa Cella + DOX + LLO + Ca2+	3	15	2388.73
HeLa Cella + DOX + LLO + Ca2+	3	16	6697.72
HeLa Cella + DOX + LLO + Ca2+	3	17	4218.23
HeLa Cella + DOX + LLO + Ca2+	3	18	9813.53
HeLa Cella + DOX + LLO + Ca2+	3	19	3873.18
HeLa Cella + DOX + LLO + Ca2+	3	20	1843.33
HeLa Cella + DOX + LLO + Ca2+	3	21	1040.85
HeLa Cella + DOX + LLO + Ca2+	3	22	1009.92
HeLa Cella + DOX + LLO + Ca2+	3	23	2518.64
HeLa Cella + DOX + LLO + Ca2+	3	24	5576.04
HeLa Cella + DOX + LLO + Ca2+	4	1	6347.23
HeLa Cella + DOX + LLO + Ca2+	4	2	4455.1
HeLa Cella + DOX + LLO + Ca2+	4	3	5617.03
HeLa Cella + DOX + LLO + Ca2+	4	4	6489.05
HeLa Cella + DOX + LLO + Ca2+	4	5	5550.73
HeLa Cella + DOX + LLO + Ca2+	4	6	8038.18
HeLa Cella + DOX + LLO + Ca2+	4	7	6418.05
HeLa Cella + DOX + LLO + Ca2+	4	8	1557.99
HeLa Cella + DOX + LLO + Ca2+	4	9	5315.26
HeLa Cella + DOX + LLO + Ca2+	4	10	6931.7
HeLa Cella + DOX + LLO + Ca2+	4	11	4937.14
HeLa Cella + DOX + LLO + Ca2+	4	12	3502.36
HeLa Cella + DOX + LLO + Ca2+	4	13	5485.15
HeLa Cella + DOX + LLO + Ca2+	4	14	5580.82
HeLa Cella + DOX + LLO + Ca2+	4	15	4453.28
HeLa Cella + DOX + LLO + Ca2+	4	16	4712.84
HeLa Cella + DOX + LLO + Ca2+	4	17	3566.36
HeLa Cella + DOX + LLO + Ca2+	4	18	4203.99
HeLa Cella + DOX + LLO + Ca2+	4	19	7217.5
HeLa Cella + DOX + LLO + Ca2+	4	20	3691.77
HeLa Cella + DOX + LLO + Ca2+	4	21	4372.91
HeLa Cella + DOX + LLO + Ca2+	4	22	2326.67
HeLa Cella + DOX + LLO + Ca2+	4	23	6764.93
HeLa Cella + DOX + LLO + Ca2+	4	24	3022.72
HeLa Cella + DOX + LLO + Ca2+	5	1	9985.6
HeLa Cella + DOX + LLO + Ca2+	5	2	7743.3
HeLa Cella + DOX + LLO + Ca2+	5	3	7116.48
HeLa Cella + DOX + LLO + Ca2+	5	4	5973.93
HeLa Cella + DOX + LLO + Ca2+	5	5	6545.55
HeLa Cella + DOX + LLO + Ca2+	5	6	8096.45
HeLa Cella + DOX + LLO + Ca2+	5	7	9511.83
HeLa Cella + DOX + LLO + Ca2+	5	8	7493.05
HeLa Cella + DOX + LLO + Ca2+	5	9	7679.15
HeLa Cella + DOX + LLO + Ca2+	5	10	9460.36
HeLa Cella + DOX + LLO + Ca2+	5	11	9026.69
HeLa Cella + DOX + LLO + Ca2+	5	12	7129.96
HeLa Cella + DOX + LLO + Ca2+	5	13	9587.75
HeLa Cella + DOX + LLO + Ca2+	5	14	6876.66
HeLa Cella + DOX + LLO + Ca2+	5	15	6418.06
HeLa Cella + DOX + LLO + Ca2+	5	16	7080.55
HeLa Cella + DOX + LLO + Ca2+	5	17	5849.6
HeLa Cella + DOX + LLO + Ca2+	5	18	10486.8
HeLa Cella + DOX + LLO + Ca2+	5	19	10284.2
HeLa Cella + DOX + LLO + Ca2+	5	20	1569.83
HeLa Cella + DOX + LLO + Ca2+	5	21	6365.46
HeLa Cella + DOX + LLO + Ca2+	5	22	5676.46
HeLa Cella + DOX + LLO + Ca2+	5	23	6992.95
HeLa Cella + DOX + LLO + Ca2+	5	24	8431.7
SEPT7 shRNA HeLa Cells no DOX + LLO + Ca2+	1	1	3463.02
SEPT7 shRNA HeLa Cells no DOX + LLO + Ca2+	1	2	3065.7
SEPT7 shRNA HeLa Cells no DOX + LLO + Ca2+	1	3	3952.4
SEPT7 shRNA HeLa Cells no DOX + LLO + Ca2+	1	4	2924.44
SEPT7 shRNA HeLa Cells no DOX + LLO + Ca2+	1	5	4001.53
SEPT7 shRNA HeLa Cells no DOX + LLO + Ca2+	1	6	3052.09
SEPT7 shRNA HeLa Cells no DOX + LLO + Ca2+	1	7	3650.61
SEPT7 shRNA HeLa Cells no DOX + LLO + Ca2+	1	8	3299.46
SEPT7 shRNA HeLa Cells no DOX + LLO + Ca2+	1	9	3506.08
SEPT7 shRNA HeLa Cells no DOX + LLO + Ca2+	1	10	2070.13
SEPT7 shRNA HeLa Cells no DOX + LLO + Ca2+	1	11	3391.96
SEPT7 shRNA HeLa Cells no DOX + LLO + Ca2+	1	12	3372.28
SEPT7 shRNA HeLa Cells no DOX + LLO + Ca2+	1	13	2693.36
SEPT7 shRNA HeLa Cells no DOX + LLO + Ca2+	1	14	3730.84
SEPT7 shRNA HeLa Cells no DOX + LLO + Ca2+	1	15	2918.1
SEPT7 shRNA HeLa Cells no DOX + LLO + Ca2+	1	16	4066.47
SEPT7 shRNA HeLa Cells no DOX + LLO + Ca2+	1	17	3226.67
SEPT7 shRNA HeLa Cells no DOX + LLO + Ca2+	1	18	4188.64
SEPT7 shRNA HeLa Cells no DOX + LLO + Ca2+	1	19	3701.06
SEPT7 shRNA HeLa Cells no DOX + LLO + Ca2+	1	20	3353.09
SEPT7 shRNA HeLa Cells no DOX + LLO + Ca2+	1	21	3268.02
SEPT7 shRNA HeLa Cells no DOX + LLO + Ca2+	1	22	1840.03
SEPT7 shRNA HeLa Cells no DOX + LLO + Ca2+	1	23	3378.52
SEPT7 shRNA HeLa Cells no DOX + LLO + Ca2+	1	24	3808.47
SEPT7 shRNA HeLa Cells no DOX + LLO + Ca2+	2	1	9243.61
SEPT7 shRNA HeLa Cells no DOX + LLO + Ca2+	2	2	8933.74
SEPT7 shRNA HeLa Cells no DOX + LLO + Ca2+	2	3	9056.21
SEPT7 shRNA HeLa Cells no DOX + LLO + Ca2+	2	4	6598.94
SEPT7 shRNA HeLa Cells no DOX + LLO + Ca2+	2	5	7124.9
SEPT7 shRNA HeLa Cells no DOX + LLO + Ca2+	2	6	9767.46
SEPT7 shRNA HeLa Cells no DOX + LLO + Ca2+	2	7	9202.68
SEPT7 shRNA HeLa Cells no DOX + LLO + Ca2+	2	8	7856.67
SEPT7 shRNA HeLa Cells no DOX + LLO + Ca2+	2	9	5038.22
SEPT7 shRNA HeLa Cells no DOX + LLO + Ca2+	2	10	6387.51
SEPT7 shRNA HeLa Cells no DOX + LLO + Ca2+	2	11	6120.95
SEPT7 shRNA HeLa Cells no DOX + LLO + Ca2+	2	12	4275.74
SEPT7 shRNA HeLa Cells no DOX + LLO + Ca2+	2	13	9235.74
SEPT7 shRNA HeLa Cells no DOX + LLO + Ca2+	2	14	10304.9
SEPT7 shRNA HeLa Cells no DOX + LLO + Ca2+	2	15	7475.56
SEPT7 shRNA HeLa Cells no DOX + LLO + Ca2+	2	16	5312.09
SEPT7 shRNA HeLa Cells no DOX + LLO + Ca2+	2	17	9288.73
SEPT7 shRNA HeLa Cells no DOX + LLO + Ca2+	2	18	10710.9
SEPT7 shRNA HeLa Cells no DOX + LLO + Ca2+	2	19	9937.56
SEPT7 shRNA HeLa Cells no DOX + LLO + Ca2+	2	20	8021.92
SEPT7 shRNA HeLa Cells no DOX + LLO + Ca2+	2	21	4388.84
SEPT7 shRNA HeLa Cells no DOX + LLO + Ca2+	2	22	4992.93
SEPT7 shRNA HeLa Cells no DOX + LLO + Ca2+	2	23	7303.05
SEPT7 shRNA HeLa Cells no DOX + LLO + Ca2+	2	24	8924.37
SEPT7 shRNA HeLa Cells no DOX + LLO + Ca2+	3	1	6984.61
SEPT7 shRNA HeLa Cells no DOX + LLO + Ca2+	3	2	3391.12
SEPT7 shRNA HeLa Cells no DOX + LLO + Ca2+	3	3	7084.58
SEPT7 shRNA HeLa Cells no DOX + LLO + Ca2+	3	4	7689.2
SEPT7 shRNA HeLa Cells no DOX + LLO + Ca2+	3	5	3244.43
SEPT7 shRNA HeLa Cells no DOX + LLO + Ca2+	3	6	7952.1
SEPT7 shRNA HeLa Cells no DOX + LLO + Ca2+	3	7	7732.92
SEPT7 shRNA HeLa Cells no DOX + LLO + Ca2+	3	8	3041.91
SEPT7 shRNA HeLa Cells no DOX + LLO + Ca2+	3	9	7235.64
SEPT7 shRNA HeLa Cells no DOX + LLO + Ca2+	3	10	4674.62
SEPT7 shRNA HeLa Cells no DOX + LLO + Ca2+	3	11	5671.15
SEPT7 shRNA HeLa Cells no DOX + LLO + Ca2+	3	12	7106.8
SEPT7 shRNA HeLa Cells no DOX + LLO + Ca2+	3	13	2128.13
SEPT7 shRNA HeLa Cells no DOX + LLO + Ca2+	3	14	2189.15
SEPT7 shRNA HeLa Cells no DOX + LLO + Ca2+	3	15	4156.27
SEPT7 shRNA HeLa Cells no DOX + LLO + Ca2+	3	16	3169.15
SEPT7 shRNA HeLa Cells no DOX + LLO + Ca2+	3	17	2749.25
SEPT7 shRNA HeLa Cells no DOX + LLO + Ca2+	3	18	6134.11
SEPT7 shRNA HeLa Cells no DOX + LLO + Ca2+	3	19	5922.71
SEPT7 shRNA HeLa Cells no DOX + LLO + Ca2+	3	20	1354.41
SEPT7 shRNA HeLa Cells no DOX + LLO + Ca2+	3	21	2513.52
SEPT7 shRNA HeLa Cells no DOX + LLO + Ca2+	3	22	2857.77
SEPT7 shRNA HeLa Cells no DOX + LLO + Ca2+	3	23	3092.67
SEPT7 shRNA HeLa Cells no DOX + LLO + Ca2+	3	24	4520.63
SEPT7 shRNA HeLa Cells no DOX + LLO + Ca2+	4	1	5029.78
SEPT7 shRNA HeLa Cells no DOX + LLO + Ca2+	4	2	6466.25
SEPT7 shRNA HeLa Cells no DOX + LLO + Ca2+	4	3	5343.59
SEPT7 shRNA HeLa Cells no DOX + LLO + Ca2+	4	4	5523.41
SEPT7 shRNA HeLa Cells no DOX + LLO + Ca2+	4	5	4149.93
SEPT7 shRNA HeLa Cells no DOX + LLO + Ca2+	4	6	6319.68
SEPT7 shRNA HeLa Cells no DOX + LLO + Ca2+	4	7	5978.18
SEPT7 shRNA HeLa Cells no DOX + LLO + Ca2+	4	8	3979.17
SEPT7 shRNA HeLa Cells no DOX + LLO + Ca2+	4	9	3802.52
SEPT7 shRNA HeLa Cells no DOX + LLO + Ca2+	4	10	3583.57
SEPT7 shRNA HeLa Cells no DOX + LLO + Ca2+	4	11	5937.26
SEPT7 shRNA HeLa Cells no DOX + LLO + Ca2+	4	12	5536.38
SEPT7 shRNA HeLa Cells no DOX + LLO + Ca2+	4	13	3129.87
SEPT7 shRNA HeLa Cells no DOX + LLO + Ca2+	4	14	4952.86
SEPT7 shRNA HeLa Cells no DOX + LLO + Ca2+	4	15	5618.18
SEPT7 shRNA HeLa Cells no DOX + LLO + Ca2+	4	16	4792.28
SEPT7 shRNA HeLa Cells no DOX + LLO + Ca2+	4	17	3733.68
SEPT7 shRNA HeLa Cells no DOX + LLO + Ca2+	4	18	6795.91
SEPT7 shRNA HeLa Cells no DOX + LLO + Ca2+	4	19	5767.2
SEPT7 shRNA HeLa Cells no DOX + LLO + Ca2+	4	20	4241.31
SEPT7 shRNA HeLa Cells no DOX + LLO + Ca2+	4	21	3803.48
SEPT7 shRNA HeLa Cells no DOX + LLO + Ca2+	4	22	4560.82
SEPT7 shRNA HeLa Cells no DOX + LLO + Ca2+	4	23	3626.2
SEPT7 shRNA HeLa Cells no DOX + LLO + Ca2+	4	24	4037.6
SEPT7 shRNA HeLa Cells no DOX + LLO + Ca2+	5	1	6887.79
SEPT7 shRNA HeLa Cells no DOX + LLO + Ca2+	5	2	6300.21
SEPT7 shRNA HeLa Cells no DOX + LLO + Ca2+	5	3	5475.77
SEPT7 shRNA HeLa Cells no DOX + LLO + Ca2+	5	4	7644.93
SEPT7 shRNA HeLa Cells no DOX + LLO + Ca2+	5	5	6176.21
SEPT7 shRNA HeLa Cells no DOX + LLO + Ca2+	5	6	8016.05
SEPT7 shRNA HeLa Cells no DOX + LLO + Ca2+	5	7	6319.11
SEPT7 shRNA HeLa Cells no DOX + LLO + Ca2+	5	8	6234.4
SEPT7 shRNA HeLa Cells no DOX + LLO + Ca2+	5	9	6139.95
SEPT7 shRNA HeLa Cells no DOX + LLO + Ca2+	5	10	5648.9
SEPT7 shRNA HeLa Cells no DOX + LLO + Ca2+	5	11	6078.38
SEPT7 shRNA HeLa Cells no DOX + LLO + Ca2+	5	12	7286.8
SEPT7 shRNA HeLa Cells no DOX + LLO + Ca2+	5	13	9040.36
SEPT7 shRNA HeLa Cells no DOX + LLO + Ca2+	5	14	8784.98
SEPT7 shRNA HeLa Cells no DOX + LLO + Ca2+	5	15	7137.27
SEPT7 shRNA HeLa Cells no DOX + LLO + Ca2+	5	16	6070.07
SEPT7 shRNA HeLa Cells no DOX + LLO + Ca2+	5	17	7071.7
SEPT7 shRNA HeLa Cells no DOX + LLO + Ca2+	5	18	5793.45
SEPT7 shRNA HeLa Cells no DOX + LLO + Ca2+	5	19	6027.55
SEPT7 shRNA HeLa Cells no DOX + LLO + Ca2+	5	20	5436.87
SEPT7 shRNA HeLa Cells no DOX + LLO + Ca2+	5	21	3820.76
SEPT7 shRNA HeLa Cells no DOX + LLO + Ca2+	5	22	6341.26
SEPT7 shRNA HeLa Cells no DOX + LLO + Ca2+	5	23	5927.39
SEPT7 shRNA HeLa Cells no DOX + LLO + Ca2+	5	24	8427.6
SEPT7 shRNA HeLa Cells + DOX + LLO + Ca2+	1	1	3822.42
SEPT7 shRNA HeLa Cells + DOX + LLO + Ca2+	1	2	4008.98
SEPT7 shRNA HeLa Cells + DOX + LLO + Ca2+	1	3	4268.6
SEPT7 shRNA HeLa Cells + DOX + LLO + Ca2+	1	4	4102.42
SEPT7 shRNA HeLa Cells + DOX + LLO + Ca2+	1	5	3461.89
SEPT7 shRNA HeLa Cells + DOX + LLO + Ca2+	1	6	4739.65
SEPT7 shRNA HeLa Cells + DOX + LLO + Ca2+	1	7	4884.14
SEPT7 shRNA HeLa Cells + DOX + LLO + Ca2+	1	8	3286.1
SEPT7 shRNA HeLa Cells + DOX + LLO + Ca2+	1	9	3952.59
SEPT7 shRNA HeLa Cells + DOX + LLO + Ca2+	1	10	3298.38
SEPT7 shRNA HeLa Cells + DOX + LLO + Ca2+	1	11	4053.31
SEPT7 shRNA HeLa Cells + DOX + LLO + Ca2+	1	12	4832.49
SEPT7 shRNA HeLa Cells + DOX + LLO + Ca2+	1	13	5182.77
SEPT7 shRNA HeLa Cells + DOX + LLO + Ca2+	1	14	3817.1
SEPT7 shRNA HeLa Cells + DOX + LLO + Ca2+	1	15	4173.77
SEPT7 shRNA HeLa Cells + DOX + LLO + Ca2+	1	16	4304.46
SEPT7 shRNA HeLa Cells + DOX + LLO + Ca2+	1	17	4491.07
SEPT7 shRNA HeLa Cells + DOX + LLO + Ca2+	1	18	4918.83
SEPT7 shRNA HeLa Cells + DOX + LLO + Ca2+	1	19	4082.19
SEPT7 shRNA HeLa Cells + DOX + LLO + Ca2+	1	20	4099.62
SEPT7 shRNA HeLa Cells + DOX + LLO + Ca2+	1	21	4259.06
SEPT7 shRNA HeLa Cells + DOX + LLO + Ca2+	1	22	4002.76
SEPT7 shRNA HeLa Cells + DOX + LLO + Ca2+	1	23	3507.28
SEPT7 shRNA HeLa Cells + DOX + LLO + Ca2+	1	24	3008.82
SEPT7 shRNA HeLa Cells + DOX + LLO + Ca2+	2	1	10413.8
SEPT7 shRNA HeLa Cells + DOX + LLO + Ca2+	2	2	9065.41
SEPT7 shRNA HeLa Cells + DOX + LLO + Ca2+	2	3	9851.26
SEPT7 shRNA HeLa Cells + DOX + LLO + Ca2+	2	4	9354.74
SEPT7 shRNA HeLa Cells + DOX + LLO + Ca2+	2	5	5404.16
SEPT7 shRNA HeLa Cells + DOX + LLO + Ca2+	2	6	12039.8
SEPT7 shRNA HeLa Cells + DOX + LLO + Ca2+	2	7	11953.8
SEPT7 shRNA HeLa Cells + DOX + LLO + Ca2+	2	8	6229.12
SEPT7 shRNA HeLa Cells + DOX + LLO + Ca2+	2	9	5673.93
SEPT7 shRNA HeLa Cells + DOX + LLO + Ca2+	2	10	8908.59
SEPT7 shRNA HeLa Cells + DOX + LLO + Ca2+	2	11	7815.18
SEPT7 shRNA HeLa Cells + DOX + LLO + Ca2+	2	12	7972.96
SEPT7 shRNA HeLa Cells + DOX + LLO + Ca2+	2	13	9709.55
SEPT7 shRNA HeLa Cells + DOX + LLO + Ca2+	2	14	8265.8
SEPT7 shRNA HeLa Cells + DOX + LLO + Ca2+	2	15	6792.08
SEPT7 shRNA HeLa Cells + DOX + LLO + Ca2+	2	16	6581.88
SEPT7 shRNA HeLa Cells + DOX + LLO + Ca2+	2	17	4253.17
SEPT7 shRNA HeLa Cells + DOX + LLO + Ca2+	2	18	10085
SEPT7 shRNA HeLa Cells + DOX + LLO + Ca2+	2	19	10227.2
SEPT7 shRNA HeLa Cells + DOX + LLO + Ca2+	2	20	2908.43
SEPT7 shRNA HeLa Cells + DOX + LLO + Ca2+	2	21	5994.47
SEPT7 shRNA HeLa Cells + DOX + LLO + Ca2+	2	22	5035.6
SEPT7 shRNA HeLa Cells + DOX + LLO + Ca2+	2	23	5044.96
SEPT7 shRNA HeLa Cells + DOX + LLO + Ca2+	2	24	5245.04
SEPT7 shRNA HeLa Cells + DOX + LLO + Ca2+	3	1	2644.46
SEPT7 shRNA HeLa Cells + DOX + LLO + Ca2+	3	2	2300.85
SEPT7 shRNA HeLa Cells + DOX + LLO + Ca2+	3	3	3702.37
SEPT7 shRNA HeLa Cells + DOX + LLO + Ca2+	3	4	3750.7
SEPT7 shRNA HeLa Cells + DOX + LLO + Ca2+	3	5	2623.55
SEPT7 shRNA HeLa Cells + DOX + LLO + Ca2+	3	6	3591.91
SEPT7 shRNA HeLa Cells + DOX + LLO + Ca2+	3	7	7190.26
SEPT7 shRNA HeLa Cells + DOX + LLO + Ca2+	3	8	4551.5
SEPT7 shRNA HeLa Cells + DOX + LLO + Ca2+	3	9	3149.11
SEPT7 shRNA HeLa Cells + DOX + LLO + Ca2+	3	10	5659.43
SEPT7 shRNA HeLa Cells + DOX + LLO + Ca2+	3	11	5468.66
SEPT7 shRNA HeLa Cells + DOX + LLO + Ca2+	3	12	5600.35
SEPT7 shRNA HeLa Cells + DOX + LLO + Ca2+	3	13	3111.51
SEPT7 shRNA HeLa Cells + DOX + LLO + Ca2+	3	14	3297.7
SEPT7 shRNA HeLa Cells + DOX + LLO + Ca2+	3	15	5950.64
SEPT7 shRNA HeLa Cells + DOX + LLO + Ca2+	3	16	6584.82
SEPT7 shRNA HeLa Cells + DOX + LLO + Ca2+	3	17	1691.71
SEPT7 shRNA HeLa Cells + DOX + LLO + Ca2+	3	18	5059.89
SEPT7 shRNA HeLa Cells + DOX + LLO + Ca2+	3	19	9447.4
SEPT7 shRNA HeLa Cells + DOX + LLO + Ca2+	3	20	6184.59
SEPT7 shRNA HeLa Cells + DOX + LLO + Ca2+	3	21	4806.49
SEPT7 shRNA HeLa Cells + DOX + LLO + Ca2+	3	22	2337.11
SEPT7 shRNA HeLa Cells + DOX + LLO + Ca2+	3	23	3198.03
SEPT7 shRNA HeLa Cells + DOX + LLO + Ca2+	3	24	6304.92
SEPT7 shRNA HeLa Cells + DOX + LLO + Ca2+	4	1	2997.57
SEPT7 shRNA HeLa Cells + DOX + LLO + Ca2+	4	2	7764.81
SEPT7 shRNA HeLa Cells + DOX + LLO + Ca2+	4	3	5283.09
SEPT7 shRNA HeLa Cells + DOX + LLO + Ca2+	4	4	3408.9
SEPT7 shRNA HeLa Cells + DOX + LLO + Ca2+	4	5	3133.27
SEPT7 shRNA HeLa Cells + DOX + LLO + Ca2+	4	6	7905.74
SEPT7 shRNA HeLa Cells + DOX + LLO + Ca2+	4	7	6968.83
SEPT7 shRNA HeLa Cells + DOX + LLO + Ca2+	4	8	3445.75
SEPT7 shRNA HeLa Cells + DOX + LLO + Ca2+	4	9	2921.53
SEPT7 shRNA HeLa Cells + DOX + LLO + Ca2+	4	10	5353.74
SEPT7 shRNA HeLa Cells + DOX + LLO + Ca2+	4	11	4416.13
SEPT7 shRNA HeLa Cells + DOX + LLO + Ca2+	4	12	5086.75
SEPT7 shRNA HeLa Cells + DOX + LLO + Ca2+	4	13	5029.13
SEPT7 shRNA HeLa Cells + DOX + LLO + Ca2+	4	14	5268.56
SEPT7 shRNA HeLa Cells + DOX + LLO + Ca2+	4	15	5154.88
SEPT7 shRNA HeLa Cells + DOX + LLO + Ca2+	4	16	5323
SEPT7 shRNA HeLa Cells + DOX + LLO + Ca2+	4	17	5520.4
SEPT7 shRNA HeLa Cells + DOX + LLO + Ca2+	4	18	4395.19
SEPT7 shRNA HeLa Cells + DOX + LLO + Ca2+	4	19	6972.87
SEPT7 shRNA HeLa Cells + DOX + LLO + Ca2+	4	20	4198.64
SEPT7 shRNA HeLa Cells + DOX + LLO + Ca2+	4	21	4384.48
SEPT7 shRNA HeLa Cells + DOX + LLO + Ca2+	4	22	4567.13
SEPT7 shRNA HeLa Cells + DOX + LLO + Ca2+	4	23	5043.45
SEPT7 shRNA HeLa Cells + DOX + LLO + Ca2+	4	24	5290.18
SEPT7 shRNA HeLa Cells + DOX + LLO + Ca2+	5	1	4496.22
SEPT7 shRNA HeLa Cells + DOX + LLO + Ca2+	5	2	7623.78
SEPT7 shRNA HeLa Cells + DOX + LLO + Ca2+	5	3	5638.77
SEPT7 shRNA HeLa Cells + DOX + LLO + Ca2+	5	4	8184.62
SEPT7 shRNA HeLa Cells + DOX + LLO + Ca2+	5	5	7329.8
SEPT7 shRNA HeLa Cells + DOX + LLO + Ca2+	5	6	9055.92
SEPT7 shRNA HeLa Cells + DOX + LLO + Ca2+	5	7	10295.2
SEPT7 shRNA HeLa Cells + DOX + LLO + Ca2+	5	8	8747.48
SEPT7 shRNA HeLa Cells + DOX + LLO + Ca2+	5	9	6755.64
SEPT7 shRNA HeLa Cells + DOX + LLO + Ca2+	5	10	6578.39
SEPT7 shRNA HeLa Cells + DOX + LLO + Ca2+	5	11	9147.98
SEPT7 shRNA HeLa Cells + DOX + LLO + Ca2+	5	12	5942.9
SEPT7 shRNA HeLa Cells + DOX + LLO + Ca2+	5	13	7090.78
SEPT7 shRNA HeLa Cells + DOX + LLO + Ca2+	5	14	6460.12
SEPT7 shRNA HeLa Cells + DOX + LLO + Ca2+	5	15	7516.44
SEPT7 shRNA HeLa Cells + DOX + LLO + Ca2+	5	16	6851.09
SEPT7 shRNA HeLa Cells + DOX + LLO + Ca2+	5	17	8177
SEPT7 shRNA HeLa Cells + DOX + LLO + Ca2+	5	18	8613.86
SEPT7 shRNA HeLa Cells + DOX + LLO + Ca2+	5	19	8174.9
SEPT7 shRNA HeLa Cells + DOX + LLO + Ca2+	5	20	6526.67
SEPT7 shRNA HeLa Cells + DOX + LLO + Ca2+	5	21	10518.3
SEPT7 shRNA HeLa Cells + DOX + LLO + Ca2+	5	22	6846.36
SEPT7 shRNA HeLa Cells + DOX + LLO + Ca2+	5	23	7061.87
SEPT7 shRNA HeLa Cells + DOX + LLO + Ca2+	5	24	9750.33

## Sheet: No Ca2+ Data
Condition	Experiment #	Internal Replicate (field of view)	TO-PRO-3 Intensity / Cellular Area
HeLa Cells No DOX + LLO No Ca2+	1	1	1985.76
HeLa Cells No DOX + LLO No Ca2+	1	2	6501.13
HeLa Cells No DOX + LLO No Ca2+	1	3	4231.5
HeLa Cells No DOX + LLO No Ca2+	1	4	3528.88
HeLa Cells No DOX + LLO No Ca2+	1	5	4458.65
HeLa Cells No DOX + LLO No Ca2+	1	6	5569.8
HeLa Cells No DOX + LLO No Ca2+	1	7	3658.57
HeLa Cells No DOX + LLO No Ca2+	1	8	4447.23
HeLa Cells No DOX + LLO No Ca2+	1	9	5249.79
HeLa Cells No DOX + LLO No Ca2+	1	10	5129.76
HeLa Cells No DOX + LLO No Ca2+	1	11	5428.07
HeLa Cells No DOX + LLO No Ca2+	1	12	6278.6
HeLa Cells No DOX + LLO No Ca2+	1	13	3155.5
HeLa Cells No DOX + LLO No Ca2+	1	14	5317.52
HeLa Cells No DOX + LLO No Ca2+	1	15	3228.36
HeLa Cells No DOX + LLO No Ca2+	1	16	2722.92
HeLa Cells No DOX + LLO No Ca2+	1	17	5336.62
HeLa Cells No DOX + LLO No Ca2+	1	18	4642.65
HeLa Cells No DOX + LLO No Ca2+	1	19	5587.55
HeLa Cells No DOX + LLO No Ca2+	1	20	4821.85
HeLa Cells No DOX + LLO No Ca2+	1	21	4428.33
HeLa Cells No DOX + LLO No Ca2+	1	22	4586.1
HeLa Cells No DOX + LLO No Ca2+	1	23	5111.8
HeLa Cells No DOX + LLO No Ca2+	1	24	4097.86
HeLa Cells No DOX + LLO No Ca2+	2	1	5796.64
HeLa Cells No DOX + LLO No Ca2+	2	2	8625.32
HeLa Cells No DOX + LLO No Ca2+	2	3	8548.85
HeLa Cells No DOX + LLO No Ca2+	2	4	10059
HeLa Cells No DOX + LLO No Ca2+	2	5	8090.48
HeLa Cells No DOX + LLO No Ca2+	2	6	11886.6
HeLa Cells No DOX + LLO No Ca2+	2	7	8839.96
HeLa Cells No DOX + LLO No Ca2+	2	8	9336.48
HeLa Cells No DOX + LLO No Ca2+	2	9	9080.47
HeLa Cells No DOX + LLO No Ca2+	2	10	10132.1
HeLa Cells No DOX + LLO No Ca2+	2	11	7542.62
HeLa Cells No DOX + LLO No Ca2+	2	12	10850.3
HeLa Cells No DOX + LLO No Ca2+	2	13	6909.73
HeLa Cells No DOX + LLO No Ca2+	2	14	6962.09
HeLa Cells No DOX + LLO No Ca2+	2	15	9302.81
HeLa Cells No DOX + LLO No Ca2+	2	16	10750.2
HeLa Cells No DOX + LLO No Ca2+	2	17	11139.7
HeLa Cells No DOX + LLO No Ca2+	2	18	11456.8
HeLa Cells No DOX + LLO No Ca2+	2	19	8873.74
HeLa Cells No DOX + LLO No Ca2+	2	20	11380.9
HeLa Cells No DOX + LLO No Ca2+	2	21	8020.97
HeLa Cells No DOX + LLO No Ca2+	2	22	12279.6
HeLa Cells No DOX + LLO No Ca2+	2	23	8715.47
HeLa Cells No DOX + LLO No Ca2+	2	24	8279.25
HeLa Cells No DOX + LLO No Ca2+	3	1	5707.93
HeLa Cells No DOX + LLO No Ca2+	3	2	5825.99
HeLa Cells No DOX + LLO No Ca2+	3	3	6546.47
HeLa Cells No DOX + LLO No Ca2+	3	4	9957.86
HeLa Cells No DOX + LLO No Ca2+	3	5	10456.6
HeLa Cells No DOX + LLO No Ca2+	3	6	14718
HeLa Cells No DOX + LLO No Ca2+	3	7	8235.94
HeLa Cells No DOX + LLO No Ca2+	3	8	7361.8
HeLa Cells No DOX + LLO No Ca2+	3	9	7271.7
HeLa Cells No DOX + LLO No Ca2+	3	10	7873.28
HeLa Cells No DOX + LLO No Ca2+	3	11	4672.47
HeLa Cells No DOX + LLO No Ca2+	3	12	15147.6
HeLa Cells No DOX + LLO No Ca2+	3	13	9809.04
HeLa Cells No DOX + LLO No Ca2+	3	14	6422.61
HeLa Cells No DOX + LLO No Ca2+	3	15	9304.45
HeLa Cells No DOX + LLO No Ca2+	3	16	9874.45
HeLa Cells No DOX + LLO No Ca2+	3	17	8752.79
HeLa Cells No DOX + LLO No Ca2+	3	18	14315.9
HeLa Cells No DOX + LLO No Ca2+	3	19	12154
HeLa Cells No DOX + LLO No Ca2+	3	20	7854.24
HeLa Cells No DOX + LLO No Ca2+	3	21	7234.73
HeLa Cells No DOX + LLO No Ca2+	3	22	9958.21
HeLa Cells No DOX + LLO No Ca2+	3	23	8543.42
HeLa Cells No DOX + LLO No Ca2+	3	24	10081.9
HeLa Cells No DOX + LLO No Ca2+	4	1	6233.04
HeLa Cells No DOX + LLO No Ca2+	4	2	8923.4
HeLa Cells No DOX + LLO No Ca2+	4	3	9263.71
HeLa Cells No DOX + LLO No Ca2+	4	4	6903.47
HeLa Cells No DOX + LLO No Ca2+	4	5	1551.03
HeLa Cells No DOX + LLO No Ca2+	4	6	7644.24
HeLa Cells No DOX + LLO No Ca2+	4	7	8182.66
HeLa Cells No DOX + LLO No Ca2+	4	8	5656.02
HeLa Cells No DOX + LLO No Ca2+	4	9	5582.75
HeLa Cells No DOX + LLO No Ca2+	4	10	6637.13
HeLa Cells No DOX + LLO No Ca2+	4	11	7884.14
HeLa Cells No DOX + LLO No Ca2+	4	12	5462.05
HeLa Cells No DOX + LLO No Ca2+	4	13	6539.7
HeLa Cells No DOX + LLO No Ca2+	4	14	6446.98
HeLa Cells No DOX + LLO No Ca2+	4	15	8045.62
HeLa Cells No DOX + LLO No Ca2+	4	16	9441.22
HeLa Cells No DOX + LLO No Ca2+	4	17	8042.46
HeLa Cells No DOX + LLO No Ca2+	4	18	7950.72
HeLa Cells No DOX + LLO No Ca2+	4	19	8011.03
HeLa Cells No DOX + LLO No Ca2+	4	20	7006.21
HeLa Cells No DOX + LLO No Ca2+	4	21	2700.12
HeLa Cells No DOX + LLO No Ca2+	4	22	5828.53
HeLa Cells No DOX + LLO No Ca2+	4	23	7947.52
HeLa Cells No DOX + LLO No Ca2+	4	24	8804
HeLa Cells No DOX + LLO No Ca2+	5	1	6677.12
HeLa Cells No DOX + LLO No Ca2+	5	2	10021.4
HeLa Cells No DOX + LLO No Ca2+	5	3	8168.3
HeLa Cells No DOX + LLO No Ca2+	5	4	9158.66
HeLa Cells No DOX + LLO No Ca2+	5	5	8293.28
HeLa Cells No DOX + LLO No Ca2+	5	6	7968.56
HeLa Cells No DOX + LLO No Ca2+	5	7	8228.28
HeLa Cells No DOX + LLO No Ca2+	5	8	6972.09
HeLa Cells No DOX + LLO No Ca2+	5	9	9209.13
HeLa Cells No DOX + LLO No Ca2+	5	10	7854.41
HeLa Cells No DOX + LLO No Ca2+	5	11	9032.99
HeLa Cells No DOX + LLO No Ca2+	5	12	10666.1
HeLa Cells No DOX + LLO No Ca2+	5	13	6691.89
HeLa Cells No DOX + LLO No Ca2+	5	14	8969.33
HeLa Cells No DOX + LLO No Ca2+	5	15	8110.96
HeLa Cells No DOX + LLO No Ca2+	5	16	9980.38
HeLa Cells No DOX + LLO No Ca2+	5	17	9091.33
HeLa Cells No DOX + LLO No Ca2+	5	18	7030.42
HeLa Cells No DOX + LLO No Ca2+	5	19	10124
HeLa Cells No DOX + LLO No Ca2+	5	20	7042.63
HeLa Cells No DOX + LLO No Ca2+	5	21	6862.27
HeLa Cells No DOX + LLO No Ca2+	5	22	7405.71
HeLa Cells No DOX + LLO No Ca2+	5	23	8337.54
HeLa Cells No DOX + LLO No Ca2+	5	24	6061.45
HeLa Cells + DOX + LLO No Ca2+	1	1	6923.63
HeLa Cells + DOX + LLO No Ca2+	1	2	5189.54
HeLa Cells + DOX + LLO No Ca2+	1	3	6086.28
HeLa Cells + DOX + LLO No Ca2+	1	4	5051.58
HeLa Cells + DOX + LLO No Ca2+	1	5	7265.64
HeLa Cells + DOX + LLO No Ca2+	1	6	5580.48
HeLa Cells + DOX + LLO No Ca2+	1	7	4094.79
HeLa Cells + DOX + LLO No Ca2+	1	8	6031.01
HeLa Cells + DOX + LLO No Ca2+	1	9	5128.35
HeLa Cells + DOX + LLO No Ca2+	1	10	4623.14
HeLa Cells + DOX + LLO No Ca2+	1	11	7005.16
HeLa Cells + DOX + LLO No Ca2+	1	12	5845.69
HeLa Cells + DOX + LLO No Ca2+	1	13	4177.94
HeLa Cells + DOX + LLO No Ca2+	1	14	5640.55
HeLa Cells + DOX + LLO No Ca2+	1	15	6553.26
HeLa Cells + DOX + LLO No Ca2+	1	16	4804.3
HeLa Cells + DOX + LLO No Ca2+	1	17	5337.06
HeLa Cells + DOX + LLO No Ca2+	1	18	5567.51
HeLa Cells + DOX + LLO No Ca2+	1	19	6401.86
HeLa Cells + DOX + LLO No Ca2+	1	20	3437.09
HeLa Cells + DOX + LLO No Ca2+	1	21	4163.68
HeLa Cells + DOX + LLO No Ca2+	1	22	6248.46
HeLa Cells + DOX + LLO No Ca2+	1	23	5974.57
HeLa Cells + DOX + LLO No Ca2+	1	24	3846.65
HeLa Cells + DOX + LLO No Ca2+	2	1	14264.7
HeLa Cells + DOX + LLO No Ca2+	2	2	16663.9
HeLa Cells + DOX + LLO No Ca2+	2	3	14498.8
HeLa Cells + DOX + LLO No Ca2+	2	4	13691.7
HeLa Cells + DOX + LLO No Ca2+	2	5	12923.7
HeLa Cells + DOX + LLO No Ca2+	2	6	9381.84
HeLa Cells + DOX + LLO No Ca2+	2	7	11558.5
HeLa Cells + DOX + LLO No Ca2+	2	8	13787.4
HeLa Cells + DOX + LLO No Ca2+	2	9	9948.69
HeLa Cells + DOX + LLO No Ca2+	2	10	12796.8
HeLa Cells + DOX + LLO No Ca2+	2	11	10642.3
HeLa Cells + DOX + LLO No Ca2+	2	12	15312.3
HeLa Cells + DOX + LLO No Ca2+	2	13	13156
HeLa Cells + DOX + LLO No Ca2+	2	14	14036.5
HeLa Cells + DOX + LLO No Ca2+	2	15	13141.9
HeLa Cells + DOX + LLO No Ca2+	2	16	13781.2
HeLa Cells + DOX + LLO No Ca2+	2	17	13010.7
HeLa Cells + DOX + LLO No Ca2+	2	18	14617.8
HeLa Cells + DOX + LLO No Ca2+	2	19	11595.8
HeLa Cells + DOX + LLO No Ca2+	2	20	13430.3
HeLa Cells + DOX + LLO No Ca2+	2	21	10860.2
HeLa Cells + DOX + LLO No Ca2+	2	22	12453
HeLa Cells + DOX + LLO No Ca2+	2	23	14562.2
HeLa Cells + DOX + LLO No Ca2+	2	24	12192.8
HeLa Cells + DOX + LLO No Ca2+	3	1	13116
HeLa Cells + DOX + LLO No Ca2+	3	2	14491.1
HeLa Cells + DOX + LLO No Ca2+	3	3	11772.7
HeLa Cells + DOX + LLO No Ca2+	3	4	11487.7
HeLa Cells + DOX + LLO No Ca2+	3	5	9557.44
HeLa Cells + DOX + LLO No Ca2+	3	6	7233.84
HeLa Cells + DOX + LLO No Ca2+	3	7	7322.37
HeLa Cells + DOX + LLO No Ca2+	3	8	8836.41
HeLa Cells + DOX + LLO No Ca2+	3	9	7862.14
HeLa Cells + DOX + LLO No Ca2+	3	10	9295.11
HeLa Cells + DOX + LLO No Ca2+	3	11	11573.2
HeLa Cells + DOX + LLO No Ca2+	3	12	8924
HeLa Cells + DOX + LLO No Ca2+	3	13	10126.8
HeLa Cells + DOX + LLO No Ca2+	3	14	10849.8
HeLa Cells + DOX + LLO No Ca2+	3	15	8104.93
HeLa Cells + DOX + LLO No Ca2+	3	16	11620.9
HeLa Cells + DOX + LLO No Ca2+	3	17	9066.69
HeLa Cells + DOX + LLO No Ca2+	3	18	10302.5
HeLa Cells + DOX + LLO No Ca2+	3	19	12126.2
HeLa Cells + DOX + LLO No Ca2+	3	20	8898.06
HeLa Cells + DOX + LLO No Ca2+	3	21	7615.09
HeLa Cells + DOX + LLO No Ca2+	3	22	7941.73
HeLa Cells + DOX + LLO No Ca2+	3	23	6484.07
HeLa Cells + DOX + LLO No Ca2+	3	24	8664.56
HeLa Cells + DOX + LLO No Ca2+	4	1	5231.07
HeLa Cells + DOX + LLO No Ca2+	4	2	9194.27
HeLa Cells + DOX + LLO No Ca2+	4	3	9074.88
HeLa Cells + DOX + LLO No Ca2+	4	4	5652.49
HeLa Cells + DOX + LLO No Ca2+	4	5	8975.01
HeLa Cells + DOX + LLO No Ca2+	4	6	12748.3
HeLa Cells + DOX + LLO No Ca2+	4	7	9069.72
HeLa Cells + DOX + LLO No Ca2+	4	8	11506
HeLa Cells + DOX + LLO No Ca2+	4	9	8688.2
HeLa Cells + DOX + LLO No Ca2+	4	10	11160.2
HeLa Cells + DOX + LLO No Ca2+	4	11	2812.61
HeLa Cells + DOX + LLO No Ca2+	4	12	6961.99
HeLa Cells + DOX + LLO No Ca2+	4	13	5775.9
HeLa Cells + DOX + LLO No Ca2+	4	14	8728.05
HeLa Cells + DOX + LLO No Ca2+	4	15	9554.66
HeLa Cells + DOX + LLO No Ca2+	4	16	10412.2
HeLa Cells + DOX + LLO No Ca2+	4	17	7518.51
HeLa Cells + DOX + LLO No Ca2+	4	18	12583.8
HeLa Cells + DOX + LLO No Ca2+	4	19	8569.97
HeLa Cells + DOX + LLO No Ca2+	4	20	9142.04
HeLa Cells + DOX + LLO No Ca2+	4	21	8801.56
HeLa Cells + DOX + LLO No Ca2+	4	22	6616.55
HeLa Cells + DOX + LLO No Ca2+	4	23	8508.41
HeLa Cells + DOX + LLO No Ca2+	4	24	7618.15
HeLa Cells + DOX + LLO No Ca2+	5	1	7791.66
HeLa Cells + DOX + LLO No Ca2+	5	2	7025.21
HeLa Cells + DOX + LLO No Ca2+	5	3	7385.23
HeLa Cells + DOX + LLO No Ca2+	5	4	7088.7
HeLa Cells + DOX + LLO No Ca2+	5	5	7812.88
HeLa Cells + DOX + LLO No Ca2+	5	6	11128.4
HeLa Cells + DOX + LLO No Ca2+	5	7	12976.3
HeLa Cells + DOX + LLO No Ca2+	5	8	11358
HeLa Cells + DOX + LLO No Ca2+	5	9	12827.3
HeLa Cells + DOX + LLO No Ca2+	5	10	8685.54
HeLa Cells + DOX + LLO No Ca2+	5	11	8749.24
HeLa Cells + DOX + LLO No Ca2+	5	12	6030.5
HeLa Cells + DOX + LLO No Ca2+	5	13	9228.13
HeLa Cells + DOX + LLO No Ca2+	5	14	7822.66
HeLa Cells + DOX + LLO No Ca2+	5	15	10025.9
HeLa Cells + DOX + LLO No Ca2+	5	16	8404.59
HeLa Cells + DOX + LLO No Ca2+	5	17	9895.89
HeLa Cells + DOX + LLO No Ca2+	5	18	10956.6
HeLa Cells + DOX + LLO No Ca2+	5	19	10892.6
HeLa Cells + DOX + LLO No Ca2+	5	20	9204.64
HeLa Cells + DOX + LLO No Ca2+	5	21	11799
HeLa Cells + DOX + LLO No Ca2+	5	22	9393.92
HeLa Cells + DOX + LLO No Ca2+	5	23	11449.6
HeLa Cells + DOX + LLO No Ca2+	5	24	6365.15
SEPT7 shRNA HeLa Cells no DOX + LLO no Ca2+	1	1	5210.03
SEPT7 shRNA HeLa Cells no DOX + LLO no Ca2+	1	2	3108.85
SEPT7 shRNA HeLa Cells no DOX + LLO no Ca2+	1	3	5178.76
SEPT7 shRNA HeLa Cells no DOX + LLO no Ca2+	1	4	4029.31
SEPT7 shRNA HeLa Cells no DOX + LLO no Ca2+	1	5	4091.76
SEPT7 shRNA HeLa Cells no DOX + LLO no Ca2+	1	6	4610.09
SEPT7 shRNA HeLa Cells no DOX + LLO no Ca2+	1	7	3614.1
SEPT7 shRNA HeLa Cells no DOX + LLO no Ca2+	1	8	4481.31
SEPT7 shRNA HeLa Cells no DOX + LLO no Ca2+	1	9	3980.87
SEPT7 shRNA HeLa Cells no DOX + LLO no Ca2+	1	10	3481.58
SEPT7 shRNA HeLa Cells no DOX + LLO no Ca2+	1	11	5794.53
SEPT7 shRNA HeLa Cells no DOX + LLO no Ca2+	1	12	6149.71
SEPT7 shRNA HeLa Cells no DOX + LLO no Ca2+	1	13	3322
SEPT7 shRNA HeLa Cells no DOX + LLO no Ca2+	1	14	4433.69
SEPT7 shRNA HeLa Cells no DOX + LLO no Ca2+	1	15	5256.18
SEPT7 shRNA HeLa Cells no DOX + LLO no Ca2+	1	16	4252.03
SEPT7 shRNA HeLa Cells no DOX + LLO no Ca2+	1	17	4176.38
SEPT7 shRNA HeLa Cells no DOX + LLO no Ca2+	1	18	3989.6
SEPT7 shRNA HeLa Cells no DOX + LLO no Ca2+	1	19	4251.42
SEPT7 shRNA HeLa Cells no DOX + LLO no Ca2+	1	20	4428.43
SEPT7 shRNA HeLa Cells no DOX + LLO no Ca2+	1	21	4190.69
SEPT7 shRNA HeLa Cells no DOX + LLO no Ca2+	1	22	5000.25
SEPT7 shRNA HeLa Cells no DOX + LLO no Ca2+	1	23	6001.76
SEPT7 shRNA HeLa Cells no DOX + LLO no Ca2+	1	24	268.116
SEPT7 shRNA HeLa Cells no DOX + LLO no Ca2+	2	1	14723.8
SEPT7 shRNA HeLa Cells no DOX + LLO no Ca2+	2	2	11477.2
SEPT7 shRNA HeLa Cells no DOX + LLO no Ca2+	2	3	10636.2
SEPT7 shRNA HeLa Cells no DOX + LLO no Ca2+	2	4	13243.1
SEPT7 shRNA HeLa Cells no DOX + LLO no Ca2+	2	5	8446.26
SEPT7 shRNA HeLa Cells no DOX + LLO no Ca2+	2	6	9568.18
SEPT7 shRNA HeLa Cells no DOX + LLO no Ca2+	2	7	10086.7
SEPT7 shRNA HeLa Cells no DOX + LLO no Ca2+	2	8	10296.4
SEPT7 shRNA HeLa Cells no DOX + LLO no Ca2+	2	9	10869.9
SEPT7 shRNA HeLa Cells no DOX + LLO no Ca2+	2	10	8254.44
SEPT7 shRNA HeLa Cells no DOX + LLO no Ca2+	2	11	11987.4
SEPT7 shRNA HeLa Cells no DOX + LLO no Ca2+	2	12	11543.7
SEPT7 shRNA HeLa Cells no DOX + LLO no Ca2+	2	13	11059.1
SEPT7 shRNA HeLa Cells no DOX + LLO no Ca2+	2	14	10803.8
SEPT7 shRNA HeLa Cells no DOX + LLO no Ca2+	2	15	11149.8
SEPT7 shRNA HeLa Cells no DOX + LLO no Ca2+	2	16	12821.2
SEPT7 shRNA HeLa Cells no DOX + LLO no Ca2+	2	17	11053.1
SEPT7 shRNA HeLa Cells no DOX + LLO no Ca2+	2	18	11276.3
SEPT7 shRNA HeLa Cells no DOX + LLO no Ca2+	2	19	11889.5
SEPT7 shRNA HeLa Cells no DOX + LLO no Ca2+	2	20	10637.2
SEPT7 shRNA HeLa Cells no DOX + LLO no Ca2+	2	21	12159
SEPT7 shRNA HeLa Cells no DOX + LLO no Ca2+	2	22	11686.9
SEPT7 shRNA HeLa Cells no DOX + LLO no Ca2+	2	23	12018
SEPT7 shRNA HeLa Cells no DOX + LLO no Ca2+	2	24	9947.15
SEPT7 shRNA HeLa Cells no DOX + LLO no Ca2+	3	1	9335.34
SEPT7 shRNA HeLa Cells no DOX + LLO no Ca2+	3	2	11232.2
SEPT7 shRNA HeLa Cells no DOX + LLO no Ca2+	3	3	9081.29
SEPT7 shRNA HeLa Cells no DOX + LLO no Ca2+	3	4	10211.2
SEPT7 shRNA HeLa Cells no DOX + LLO no Ca2+	3	5	8709
SEPT7 shRNA HeLa Cells no DOX + LLO no Ca2+	3	6	8909.38
SEPT7 shRNA HeLa Cells no DOX + LLO no Ca2+	3	7	10141.8
SEPT7 shRNA HeLa Cells no DOX + LLO no Ca2+	3	8	7841.45
SEPT7 shRNA HeLa Cells no DOX + LLO no Ca2+	3	9	8271.39
SEPT7 shRNA HeLa Cells no DOX + LLO no Ca2+	3	10	9249.73
SEPT7 shRNA HeLa Cells no DOX + LLO no Ca2+	3	11	9730.12
SEPT7 shRNA HeLa Cells no DOX + LLO no Ca2+	3	12	10924.5
SEPT7 shRNA HeLa Cells no DOX + LLO no Ca2+	3	13	7989.81
SEPT7 shRNA HeLa Cells no DOX + LLO no Ca2+	3	14	11535.5
SEPT7 shRNA HeLa Cells no DOX + LLO no Ca2+	3	15	9701.58
SEPT7 shRNA HeLa Cells no DOX + LLO no Ca2+	3	16	11971.2
SEPT7 shRNA HeLa Cells no DOX + LLO no Ca2+	3	17	11791.9
SEPT7 shRNA HeLa Cells no DOX + LLO no Ca2+	3	18	8019.78
SEPT7 shRNA HeLa Cells no DOX + LLO no Ca2+	3	19	9208.66
SEPT7 shRNA HeLa Cells no DOX + LLO no Ca2+	3	20	11537.3
SEPT7 shRNA HeLa Cells no DOX + LLO no Ca2+	3	21	8444.91
SEPT7 shRNA HeLa Cells no DOX + LLO no Ca2+	3	22	7056.46
SEPT7 shRNA HeLa Cells no DOX + LLO no Ca2+	3	23	10174.9
SEPT7 shRNA HeLa Cells no DOX + LLO no Ca2+	3	24	12379.7
SEPT7 shRNA HeLa Cells no DOX + LLO no Ca2+	4	1	5510.5
SEPT7 shRNA HeLa Cells no DOX + LLO no Ca2+	4	2	5963.6
SEPT7 shRNA HeLa Cells no DOX + LLO no Ca2+	4	3	5810.11
SEPT7 shRNA HeLa Cells no DOX + LLO no Ca2+	4	4	6950.65
SEPT7 shRNA HeLa Cells no DOX + LLO no Ca2+	4	5	6558.52
SEPT7 shRNA HeLa Cells no DOX + LLO no Ca2+	4	6	5288.52
SEPT7 shRNA HeLa Cells no DOX + LLO no Ca2+	4	7	6180.85
SEPT7 shRNA HeLa Cells no DOX + LLO no Ca2+	4	8	7282.42
SEPT7 shRNA HeLa Cells no DOX + LLO no Ca2+	4	9	8189.46
SEPT7 shRNA HeLa Cells no DOX + LLO no Ca2+	4	10	7068.03
SEPT7 shRNA HeLa Cells no DOX + LLO no Ca2+	4	11	7002.43
SEPT7 shRNA HeLa Cells no DOX + LLO no Ca2+	4	12	7960.4
SEPT7 shRNA HeLa Cells no DOX + LLO no Ca2+	4	13	5535.2
SEPT7 shRNA HeLa Cells no DOX + LLO no Ca2+	4	14	3315.36
SEPT7 shRNA HeLa Cells no DOX + LLO no Ca2+	4	15	5733.28
SEPT7 shRNA HeLa Cells no DOX + LLO no Ca2+	4	16	6322.69
SEPT7 shRNA HeLa Cells no DOX + LLO no Ca2+	4	17	6650.46
SEPT7 shRNA HeLa Cells no DOX + LLO no Ca2+	4	18	7755.34
SEPT7 shRNA HeLa Cells no DOX + LLO no Ca2+	4	19	6618.94
SEPT7 shRNA HeLa Cells no DOX + LLO no Ca2+	4	20	6703.76
SEPT7 shRNA HeLa Cells no DOX + LLO no Ca2+	4	21	3444.26
SEPT7 shRNA HeLa Cells no DOX + LLO no Ca2+	4	22	2414.06
SEPT7 shRNA HeLa Cells no DOX + LLO no Ca2+	4	23	5195.32
SEPT7 shRNA HeLa Cells no DOX + LLO no Ca2+	4	24	4953.59
SEPT7 shRNA HeLa Cells no DOX + LLO no Ca2+	5	1	6984.99
SEPT7 shRNA HeLa Cells no DOX + LLO no Ca2+	5	2	5023.27
SEPT7 shRNA HeLa Cells no DOX + LLO no Ca2+	5	3	7814.35
SEPT7 shRNA HeLa Cells no DOX + LLO no Ca2+	5	4	9228.46
SEPT7 shRNA HeLa Cells no DOX + LLO no Ca2+	5	5	9420.84
SEPT7 shRNA HeLa Cells no DOX + LLO no Ca2+	5	6	8482.84
SEPT7 shRNA HeLa Cells no DOX + LLO no Ca2+	5	7	8313.84
SEPT7 shRNA HeLa Cells no DOX + LLO no Ca2+	5	8	8966.46
SEPT7 shRNA HeLa Cells no DOX + LLO no Ca2+	5	9	7865.5
SEPT7 shRNA HeLa Cells no DOX + LLO no Ca2+	5	10	7926.44
SEPT7 shRNA HeLa Cells no DOX + LLO no Ca2+	5	11	7063.57
SEPT7 shRNA HeLa Cells no DOX + LLO no Ca2+	5	12	7512.78
SEPT7 shRNA HeLa Cells no DOX + LLO no Ca2+	5	13	9614.18
SEPT7 shRNA HeLa Cells no DOX + LLO no Ca2+	5	14	7428.58
SEPT7 shRNA HeLa Cells no DOX + LLO no Ca2+	5	15	7999.64
SEPT7 shRNA HeLa Cells no DOX + LLO no Ca2+	5	16	9343.7
SEPT7 shRNA HeLa Cells no DOX + LLO no Ca2+	5	17	7357.94
SEPT7 shRNA HeLa Cells no DOX + LLO no Ca2+	5	18	9646.69
SEPT7 shRNA HeLa Cells no DOX + LLO no Ca2+	5	19	7129.25
SEPT7 shRNA HeLa Cells no DOX + LLO no Ca2+	5	20	7020.87
SEPT7 shRNA HeLa Cells no DOX + LLO no Ca2+	5	21	7854.88
SEPT7 shRNA HeLa Cells no DOX + LLO no Ca2+	5	22	8662.63
SEPT7 shRNA HeLa Cells no DOX + LLO no Ca2+	5	23	6752.48
SEPT7 shRNA HeLa Cells no DOX + LLO no Ca2+	5	24	7629.38
SEPT7 shRNA HeLa Cells + DOX + LLO no Ca2+	1	1	7642.36
SEPT7 shRNA HeLa Cells + DOX + LLO no Ca2+	1	2	4641.12
SEPT7 shRNA HeLa Cells + DOX + LLO no Ca2+	1	3	5488.09
SEPT7 shRNA HeLa Cells + DOX + LLO no Ca2+	1	4	6387.6
SEPT7 shRNA HeLa Cells + DOX + LLO no Ca2+	1	5	4781.36
SEPT7 shRNA HeLa Cells + DOX + LLO no Ca2+	1	6	6002.57
SEPT7 shRNA HeLa Cells + DOX + LLO no Ca2+	1	7	6683.12
SEPT7 shRNA HeLa Cells + DOX + LLO no Ca2+	1	8	4207.44
SEPT7 shRNA HeLa Cells + DOX + LLO no Ca2+	1	9	4509.7
SEPT7 shRNA HeLa Cells + DOX + LLO no Ca2+	1	10	5767.81
SEPT7 shRNA HeLa Cells + DOX + LLO no Ca2+	1	11	6539.48
SEPT7 shRNA HeLa Cells + DOX + LLO no Ca2+	1	12	4955.35
SEPT7 shRNA HeLa Cells + DOX + LLO no Ca2+	1	13	5474.68
SEPT7 shRNA HeLa Cells + DOX + LLO no Ca2+	1	14	4678.78
SEPT7 shRNA HeLa Cells + DOX + LLO no Ca2+	1	15	5597.07
SEPT7 shRNA HeLa Cells + DOX + LLO no Ca2+	1	16	4910.14
SEPT7 shRNA HeLa Cells + DOX + LLO no Ca2+	1	17	4376.28
SEPT7 shRNA HeLa Cells + DOX + LLO no Ca2+	1	18	6269.43
SEPT7 shRNA HeLa Cells + DOX + LLO no Ca2+	1	19	6918.02
SEPT7 shRNA HeLa Cells + DOX + LLO no Ca2+	1	20	5541.73
SEPT7 shRNA HeLa Cells + DOX + LLO no Ca2+	1	21	5293
SEPT7 shRNA HeLa Cells + DOX + LLO no Ca2+	1	22	6329.13
SEPT7 shRNA HeLa Cells + DOX + LLO no Ca2+	1	23	5819.71
SEPT7 shRNA HeLa Cells + DOX + LLO no Ca2+	1	24	3925.11
SEPT7 shRNA HeLa Cells + DOX + LLO no Ca2+	2	1	15589.2
SEPT7 shRNA HeLa Cells + DOX + LLO no Ca2+	2	2	12529.2
SEPT7 shRNA HeLa Cells + DOX + LLO no Ca2+	2	3	11507.7
SEPT7 shRNA HeLa Cells + DOX + LLO no Ca2+	2	4	15915
SEPT7 shRNA HeLa Cells + DOX + LLO no Ca2+	2	5	14408.7
SEPT7 shRNA HeLa Cells + DOX + LLO no Ca2+	2	6	13421.6
SEPT7 shRNA HeLa Cells + DOX + LLO no Ca2+	2	7	16138.7
SEPT7 shRNA HeLa Cells + DOX + LLO no Ca2+	2	8	12629.9
SEPT7 shRNA HeLa Cells + DOX + LLO no Ca2+	2	9	14171.5
SEPT7 shRNA HeLa Cells + DOX + LLO no Ca2+	2	10	14267.8
SEPT7 shRNA HeLa Cells + DOX + LLO no Ca2+	2	11	15406
SEPT7 shRNA HeLa Cells + DOX + LLO no Ca2+	2	12	14221.6
SEPT7 shRNA HeLa Cells + DOX + LLO no Ca2+	2	13	13685.3
SEPT7 shRNA HeLa Cells + DOX + LLO no Ca2+	2	14	14488.4
SEPT7 shRNA HeLa Cells + DOX + LLO no Ca2+	2	15	14159.5
SEPT7 shRNA HeLa Cells + DOX + LLO no Ca2+	2	16	15817.3
SEPT7 shRNA HeLa Cells + DOX + LLO no Ca2+	2	17	17151.6
SEPT7 shRNA HeLa Cells + DOX + LLO no Ca2+	2	18	13996.4
SEPT7 shRNA HeLa Cells + DOX + LLO no Ca2+	2	19	18917.2
SEPT7 shRNA HeLa Cells + DOX + LLO no Ca2+	2	20	16079.2
SEPT7 shRNA HeLa Cells + DOX + LLO no Ca2+	2	21	12775.7
SEPT7 shRNA HeLa Cells + DOX + LLO no Ca2+	2	22	13006.9
SEPT7 shRNA HeLa Cells + DOX + LLO no Ca2+	2	23	11881.9
SEPT7 shRNA HeLa Cells + DOX + LLO no Ca2+	2	24	13233.5
SEPT7 shRNA HeLa Cells + DOX + LLO no Ca2+	3	1	10881.7
SEPT7 shRNA HeLa Cells + DOX + LLO no Ca2+	3	2	5180.07
SEPT7 shRNA HeLa Cells + DOX + LLO no Ca2+	3	3	5031.03
SEPT7 shRNA HeLa Cells + DOX + LLO no Ca2+	3	4	8254.87
SEPT7 shRNA HeLa Cells + DOX + LLO no Ca2+	3	5	9061.95
SEPT7 shRNA HeLa Cells + DOX + LLO no Ca2+	3	6	11442.2
SEPT7 shRNA HeLa Cells + DOX + LLO no Ca2+	3	7	12793.3
SEPT7 shRNA HeLa Cells + DOX + LLO no Ca2+	3	8	11034.7
SEPT7 shRNA HeLa Cells + DOX + LLO no Ca2+	3	9	10757.4
SEPT7 shRNA HeLa Cells + DOX + LLO no Ca2+	3	10	9557.76
SEPT7 shRNA HeLa Cells + DOX + LLO no Ca2+	3	11	10080.4
SEPT7 shRNA HeLa Cells + DOX + LLO no Ca2+	3	12	12462.9
SEPT7 shRNA HeLa Cells + DOX + LLO no Ca2+	3	13	10654.4
SEPT7 shRNA HeLa Cells + DOX + LLO no Ca2+	3	14	11613.1
SEPT7 shRNA HeLa Cells + DOX + LLO no Ca2+	3	15	7360.78
SEPT7 shRNA HeLa Cells + DOX + LLO no Ca2+	3	16	12982.5
SEPT7 shRNA HeLa Cells + DOX + LLO no Ca2+	3	17	12147.9
SEPT7 shRNA HeLa Cells + DOX + LLO no Ca2+	3	18	10989.6
SEPT7 shRNA HeLa Cells + DOX + LLO no Ca2+	3	19	12380.5
SEPT7 shRNA HeLa Cells + DOX + LLO no Ca2+	3	20	10597.4
SEPT7 shRNA HeLa Cells + DOX + LLO no Ca2+	3	21	10170
SEPT7 shRNA HeLa Cells + DOX + LLO no Ca2+	3	22	9730.2
SEPT7 shRNA HeLa Cells + DOX + LLO no Ca2+	3	23	8560.96
SEPT7 shRNA HeLa Cells + DOX + LLO no Ca2+	3	24	10450.7
SEPT7 shRNA HeLa Cells + DOX + LLO no Ca2+	4	1	2630.7
SEPT7 shRNA HeLa Cells + DOX + LLO no Ca2+	4	2	2561.94
SEPT7 shRNA HeLa Cells + DOX + LLO no Ca2+	4	3	7793.12
SEPT7 shRNA HeLa Cells + DOX + LLO no Ca2+	4	4	5056.98
SEPT7 shRNA HeLa Cells + DOX + LLO no Ca2+	4	5	9290.51
SEPT7 shRNA HeLa Cells + DOX + LLO no Ca2+	4	6	9271.54
SEPT7 shRNA HeLa Cells + DOX + LLO no Ca2+	4	7	8943.68
SEPT7 shRNA HeLa Cells + DOX + LLO no Ca2+	4	8	7561.4
SEPT7 shRNA HeLa Cells + DOX + LLO no Ca2+	4	9	7023.79
SEPT7 shRNA HeLa Cells + DOX + LLO no Ca2+	4	10	9301.84
SEPT7 shRNA HeLa Cells + DOX + LLO no Ca2+	4	11	5514.28
SEPT7 shRNA HeLa Cells + DOX + LLO no Ca2+	4	12	8370.4
SEPT7 shRNA HeLa Cells + DOX + LLO no Ca2+	4	13	6834.55
SEPT7 shRNA HeLa Cells + DOX + LLO no Ca2+	4	14	7276.9
SEPT7 shRNA HeLa Cells + DOX + LLO no Ca2+	4	15	8009.83
SEPT7 shRNA HeLa Cells + DOX + LLO no Ca2+	4	16	8444.72
SEPT7 shRNA HeLa Cells + DOX + LLO no Ca2+	4	17	9632.74
SEPT7 shRNA HeLa Cells + DOX + LLO no Ca2+	4	18	4854.6
SEPT7 shRNA HeLa Cells + DOX + LLO no Ca2+	4	19	8850.92
SEPT7 shRNA HeLa Cells + DOX + LLO no Ca2+	4	20	8570.66
SEPT7 shRNA HeLa Cells + DOX + LLO no Ca2+	4	21	8941.14
SEPT7 shRNA HeLa Cells + DOX + LLO no Ca2+	4	22	8761.4
SEPT7 shRNA HeLa Cells + DOX + LLO no Ca2+	4	23	8446.58
SEPT7 shRNA HeLa Cells + DOX + LLO no Ca2+	4	24	6166.76
SEPT7 shRNA HeLa Cells + DOX + LLO no Ca2+	5	1	6828.98
SEPT7 shRNA HeLa Cells + DOX + LLO no Ca2+	5	2	10032
SEPT7 shRNA HeLa Cells + DOX + LLO no Ca2+	5	3	9148.03
SEPT7 shRNA HeLa Cells + DOX + LLO no Ca2+	5	4	8838.55
SEPT7 shRNA HeLa Cells + DOX + LLO no Ca2+	5	5	8338.83
SEPT7 shRNA HeLa Cells + DOX + LLO no Ca2+	5	6	10768.4
SEPT7 shRNA HeLa Cells + DOX + LLO no Ca2+	5	7	11537.8
SEPT7 shRNA HeLa Cells + DOX + LLO no Ca2+	5	8	9798.55
SEPT7 shRNA HeLa Cells + DOX + LLO no Ca2+	5	9	8226.82
SEPT7 shRNA HeLa Cells + DOX + LLO no Ca2+	5	10	9561.81
SEPT7 shRNA HeLa Cells + DOX + LLO no Ca2+	5	11	9152.85
SEPT7 shRNA HeLa Cells + DOX + LLO no Ca2+	5	12	6951.51
SEPT7 shRNA HeLa Cells + DOX + LLO no Ca2+	5	13	10474
SEPT7 shRNA HeLa Cells + DOX + LLO no Ca2+	5	14	13125.1
SEPT7 shRNA HeLa Cells + DOX + LLO no Ca2+	5	15	10764.7
SEPT7 shRNA HeLa Cells + DOX + LLO no Ca2+	5	16	7758.95
SEPT7 shRNA HeLa Cells + DOX + LLO no Ca2+	5	17	9914.34
SEPT7 shRNA HeLa Cells + DOX + LLO no Ca2+	5	18	9573.34
SEPT7 shRNA HeLa Cells + DOX + LLO no Ca2+	5	19	7957.03
SEPT7 shRNA HeLa Cells + DOX + LLO no Ca2+	5	20	8899.1
SEPT7 shRNA HeLa Cells + DOX + LLO no Ca2+	5	21	11771.8
SEPT7 shRNA HeLa Cells + DOX + LLO no Ca2+	5	22	8948.68
SEPT7 shRNA HeLa Cells + DOX + LLO no Ca2+	5	23	8363.05
SEPT7 shRNA HeLa Cells + DOX + LLO no Ca2+	5	24	9347.36

## Sheet: + Ca2+ No LLO Data
Condition	Experiment #	Internal Replicate # (field of view)	TO-PRO-3 Intensity / Cellular Area
HeLa Cells no DOX no LLO + Ca2+	1	1	439.928
HeLa Cells no DOX no LLO + Ca2+	1	2	265.748
HeLa Cells no DOX no LLO + Ca2+	1	3	531.351
HeLa Cells no DOX no LLO + Ca2+	1	4	338.72
HeLa Cells no DOX no LLO + Ca2+	1	5	410.129
HeLa Cells no DOX no LLO + Ca2+	1	6	524.589
HeLa Cells no DOX no LLO + Ca2+	1	7	401.128
HeLa Cells no DOX no LLO + Ca2+	1	8	380.681
HeLa Cells no DOX no LLO + Ca2+	1	9	413.58
HeLa Cells no DOX no LLO + Ca2+	1	10	327.588
HeLa Cells no DOX no LLO + Ca2+	1	11	386.545
HeLa Cells no DOX no LLO + Ca2+	1	12	327.556
HeLa Cells no DOX no LLO + Ca2+	1	13	282.608
HeLa Cells no DOX no LLO + Ca2+	1	14	305.282
HeLa Cells no DOX no LLO + Ca2+	1	15	329.696
HeLa Cells no DOX no LLO + Ca2+	1	16	406.874
HeLa Cells no DOX no LLO + Ca2+	1	17	472.769
HeLa Cells no DOX no LLO + Ca2+	1	18	340.937
HeLa Cells no DOX no LLO + Ca2+	1	19	437.592
HeLa Cells no DOX no LLO + Ca2+	1	20	506.909
HeLa Cells no DOX no LLO + Ca2+	1	21	429.944
HeLa Cells no DOX no LLO + Ca2+	1	22	402.498
HeLa Cells no DOX no LLO + Ca2+	1	23	309.141
HeLa Cells no DOX no LLO + Ca2+	1	24	668.334
HeLa Cells no DOX no LLO + Ca2+	2	1	575.071
HeLa Cells no DOX no LLO + Ca2+	2	2	1881.33
HeLa Cells no DOX no LLO + Ca2+	2	3	564.128
HeLa Cells no DOX no LLO + Ca2+	2	4	511.616
HeLa Cells no DOX no LLO + Ca2+	2	5	705.232
HeLa Cells no DOX no LLO + Ca2+	2	6	668.012
HeLa Cells no DOX no LLO + Ca2+	2	7	946.606
HeLa Cells no DOX no LLO + Ca2+	2	8	926.416
HeLa Cells no DOX no LLO + Ca2+	2	9	610.095
HeLa Cells no DOX no LLO + Ca2+	2	10	699.427
HeLa Cells no DOX no LLO + Ca2+	2	11	582.715
HeLa Cells no DOX no LLO + Ca2+	2	12	576.782
HeLa Cells no DOX no LLO + Ca2+	2	13	1526.83
HeLa Cells no DOX no LLO + Ca2+	2	14	861.347
HeLa Cells no DOX no LLO + Ca2+	2	15	526.714
HeLa Cells no DOX no LLO + Ca2+	2	16	589.883
HeLa Cells no DOX no LLO + Ca2+	2	17	690.21
HeLa Cells no DOX no LLO + Ca2+	2	18	548.425
HeLa Cells no DOX no LLO + Ca2+	2	19	654.947
HeLa Cells no DOX no LLO + Ca2+	2	20	566.946
HeLa Cells no DOX no LLO + Ca2+	2	21	804.477
HeLa Cells no DOX no LLO + Ca2+	2	22	573.237
HeLa Cells no DOX no LLO + Ca2+	2	23	624.347
HeLa Cells no DOX no LLO + Ca2+	2	24	563.827
HeLa Cells no DOX no LLO + Ca2+	3	1	554.994
HeLa Cells no DOX no LLO + Ca2+	3	2	771.03
HeLa Cells no DOX no LLO + Ca2+	3	3	756.972
HeLa Cells no DOX no LLO + Ca2+	3	4	712.943
HeLa Cells no DOX no LLO + Ca2+	3	5	659.247
HeLa Cells no DOX no LLO + Ca2+	3	6	947.908
HeLa Cells no DOX no LLO + Ca2+	3	7	687.459
HeLa Cells no DOX no LLO + Ca2+	3	8	779.302
HeLa Cells no DOX no LLO + Ca2+	3	9	580.423
HeLa Cells no DOX no LLO + Ca2+	3	10	1154.3
HeLa Cells no DOX no LLO + Ca2+	3	11	519.066
HeLa Cells no DOX no LLO + Ca2+	3	12	544.736
HeLa Cells no DOX no LLO + Ca2+	3	13	620.162
HeLa Cells no DOX no LLO + Ca2+	3	14	682.863
HeLa Cells no DOX no LLO + Ca2+	3	15	512.483
HeLa Cells no DOX no LLO + Ca2+	3	16	620.679
HeLa Cells no DOX no LLO + Ca2+	3	17	823.035
HeLa Cells no DOX no LLO + Ca2+	3	18	696.739
HeLa Cells no DOX no LLO + Ca2+	3	19	596.397
HeLa Cells no DOX no LLO + Ca2+	3	20	796.14
HeLa Cells no DOX no LLO + Ca2+	3	21	734.345
HeLa Cells no DOX no LLO + Ca2+	3	22	810.66
HeLa Cells no DOX no LLO + Ca2+	3	23	987.018
HeLa Cells no DOX no LLO + Ca2+	3	24	640.245
HeLa Cells no DOX no LLO + Ca2+	4	1	581.34
HeLa Cells no DOX no LLO + Ca2+	4	2	710.267
HeLa Cells no DOX no LLO + Ca2+	4	3	571.087
HeLa Cells no DOX no LLO + Ca2+	4	4	636.532
HeLa Cells no DOX no LLO + Ca2+	4	5	625.712
HeLa Cells no DOX no LLO + Ca2+	4	6	518.799
HeLa Cells no DOX no LLO + Ca2+	4	7	548.905
HeLa Cells no DOX no LLO + Ca2+	4	8	646.761
HeLa Cells no DOX no LLO + Ca2+	4	9	653.089
HeLa Cells no DOX no LLO + Ca2+	4	10	645.484
HeLa Cells no DOX no LLO + Ca2+	4	11	629.278
HeLa Cells no DOX no LLO + Ca2+	4	12	632.616
HeLa Cells no DOX no LLO + Ca2+	4	13	583.242
HeLa Cells no DOX no LLO + Ca2+	4	14	565.067
HeLa Cells no DOX no LLO + Ca2+	4	15	597.429
HeLa Cells no DOX no LLO + Ca2+	4	16	700.473
HeLa Cells no DOX no LLO + Ca2+	4	17	559.981
HeLa Cells no DOX no LLO + Ca2+	4	18	712.24
HeLa Cells no DOX no LLO + Ca2+	4	19	754.989
HeLa Cells no DOX no LLO + Ca2+	4	20	564.552
HeLa Cells no DOX no LLO + Ca2+	4	21	803.113
HeLa Cells no DOX no LLO + Ca2+	4	22	512.453
HeLa Cells no DOX no LLO + Ca2+	4	23	1023.34
HeLa Cells no DOX no LLO + Ca2+	4	24	535.177
HeLa Cells no DOX no LLO + Ca2+	5	1	654.771
HeLa Cells no DOX no LLO + Ca2+	5	2	611.456
HeLa Cells no DOX no LLO + Ca2+	5	3	690.263
HeLa Cells no DOX no LLO + Ca2+	5	4	619.961
HeLa Cells no DOX no LLO + Ca2+	5	5	666.258
HeLa Cells no DOX no LLO + Ca2+	5	6	538.66
HeLa Cells no DOX no LLO + Ca2+	5	7	621.371
HeLa Cells no DOX no LLO + Ca2+	5	8	746.44
HeLa Cells no DOX no LLO + Ca2+	5	9	601.828
HeLa Cells no DOX no LLO + Ca2+	5	10	567.445
HeLa Cells no DOX no LLO + Ca2+	5	11	572.783
HeLa Cells no DOX no LLO + Ca2+	5	12	685.527
HeLa Cells no DOX no LLO + Ca2+	5	13	784.203
HeLa Cells no DOX no LLO + Ca2+	5	14	637.222
HeLa Cells no DOX no LLO + Ca2+	5	15	1140.52
HeLa Cells no DOX no LLO + Ca2+	5	16	855.783
HeLa Cells no DOX no LLO + Ca2+	5	17	663.129
HeLa Cells no DOX no LLO + Ca2+	5	18	549.045
HeLa Cells no DOX no LLO + Ca2+	5	19	695.055
HeLa Cells no DOX no LLO + Ca2+	5	20	858.25
HeLa Cells no DOX no LLO + Ca2+	5	21	578.043
HeLa Cells no DOX no LLO + Ca2+	5	22	579.37
HeLa Cells no DOX no LLO + Ca2+	5	23	625.7
HeLa Cells no DOX no LLO + Ca2+	5	24	498.129
HeLa Cells + DOX no LLO + Ca2+	1	1	326.688
HeLa Cells + DOX no LLO + Ca2+	1	2	475.041
HeLa Cells + DOX no LLO + Ca2+	1	3	354.037
HeLa Cells + DOX no LLO + Ca2+	1	4	320.007
HeLa Cells + DOX no LLO + Ca2+	1	5	364.429
HeLa Cells + DOX no LLO + Ca2+	1	6	324.98
HeLa Cells + DOX no LLO + Ca2+	1	7	348.41
HeLa Cells + DOX no LLO + Ca2+	1	8	461.259
HeLa Cells + DOX no LLO + Ca2+	1	9	336.645
HeLa Cells + DOX no LLO + Ca2+	1	10	412.778
HeLa Cells + DOX no LLO + Ca2+	1	11	351.563
HeLa Cells + DOX no LLO + Ca2+	1	12	306.967
HeLa Cells + DOX no LLO + Ca2+	1	13	341.942
HeLa Cells + DOX no LLO + Ca2+	1	14	352.77
HeLa Cells + DOX no LLO + Ca2+	1	15	320.249
HeLa Cells + DOX no LLO + Ca2+	1	16	329.288
HeLa Cells + DOX no LLO + Ca2+	1	17	373.662
HeLa Cells + DOX no LLO + Ca2+	1	18	336.224
HeLa Cells + DOX no LLO + Ca2+	1	19	350.763
HeLa Cells + DOX no LLO + Ca2+	1	20	326.504
HeLa Cells + DOX no LLO + Ca2+	1	21	438.597
HeLa Cells + DOX no LLO + Ca2+	1	22	300.764
HeLa Cells + DOX no LLO + Ca2+	1	23	302
HeLa Cells + DOX no LLO + Ca2+	1	24	316.207
HeLa Cells + DOX no LLO + Ca2+	2	1	869.798
HeLa Cells + DOX no LLO + Ca2+	2	2	643.179
HeLa Cells + DOX no LLO + Ca2+	2	3	557.387
HeLa Cells + DOX no LLO + Ca2+	2	4	742.918
HeLa Cells + DOX no LLO + Ca2+	2	5	691.663
HeLa Cells + DOX no LLO + Ca2+	2	6	676.29
HeLa Cells + DOX no LLO + Ca2+	2	7	615.254
HeLa Cells + DOX no LLO + Ca2+	2	8	626.39
HeLa Cells + DOX no LLO + Ca2+	2	9	647.162
HeLa Cells + DOX no LLO + Ca2+	2	10	663.519
HeLa Cells + DOX no LLO + Ca2+	2	11	739.605
HeLa Cells + DOX no LLO + Ca2+	2	12	591.152
HeLa Cells + DOX no LLO + Ca2+	2	13	725.601
HeLa Cells + DOX no LLO + Ca2+	2	14	548.742
HeLa Cells + DOX no LLO + Ca2+	2	15	569.747
HeLa Cells + DOX no LLO + Ca2+	2	16	688.396
HeLa Cells + DOX no LLO + Ca2+	2	17	544.062
HeLa Cells + DOX no LLO + Ca2+	2	18	549.932
HeLa Cells + DOX no LLO + Ca2+	2	19	657.15
HeLa Cells + DOX no LLO + Ca2+	2	20	658.024
HeLa Cells + DOX no LLO + Ca2+	2	21	616.671
HeLa Cells + DOX no LLO + Ca2+	2	22	1248.09
HeLa Cells + DOX no LLO + Ca2+	2	23	602.77
HeLa Cells + DOX no LLO + Ca2+	2	24	539.48
HeLa Cells + DOX no LLO + Ca2+	3	1	827.731
HeLa Cells + DOX no LLO + Ca2+	3	2	547.502
HeLa Cells + DOX no LLO + Ca2+	3	3	504.488
HeLa Cells + DOX no LLO + Ca2+	3	4	542.476
HeLa Cells + DOX no LLO + Ca2+	3	5	540.293
HeLa Cells + DOX no LLO + Ca2+	3	6	526.769
HeLa Cells + DOX no LLO + Ca2+	3	7	622.992
HeLa Cells + DOX no LLO + Ca2+	3	8	615.445
HeLa Cells + DOX no LLO + Ca2+	3	9	1134.53
HeLa Cells + DOX no LLO + Ca2+	3	10	507.925
HeLa Cells + DOX no LLO + Ca2+	3	11	721.727
HeLa Cells + DOX no LLO + Ca2+	3	12	695.997
HeLa Cells + DOX no LLO + Ca2+	3	13	830.499
HeLa Cells + DOX no LLO + Ca2+	3	14	592.757
HeLa Cells + DOX no LLO + Ca2+	3	15	622.628
HeLa Cells + DOX no LLO + Ca2+	3	16	804.852
HeLa Cells + DOX no LLO + Ca2+	3	17	545.323
HeLa Cells + DOX no LLO + Ca2+	3	18	664.281
HeLa Cells + DOX no LLO + Ca2+	3	19	582.706
HeLa Cells + DOX no LLO + Ca2+	3	20	522.869
HeLa Cells + DOX no LLO + Ca2+	3	21	624.047
HeLa Cells + DOX no LLO + Ca2+	3	22	624.366
HeLa Cells + DOX no LLO + Ca2+	3	23	695.561
HeLa Cells + DOX no LLO + Ca2+	3	24	888.42
HeLa Cells + DOX no LLO + Ca2+	4	1	742.406
HeLa Cells + DOX no LLO + Ca2+	4	2	541.274
HeLa Cells + DOX no LLO + Ca2+	4	3	509.577
HeLa Cells + DOX no LLO + Ca2+	4	4	503.863
HeLa Cells + DOX no LLO + Ca2+	4	5	737.188
HeLa Cells + DOX no LLO + Ca2+	4	6	677.806
HeLa Cells + DOX no LLO + Ca2+	4	7	532.922
HeLa Cells + DOX no LLO + Ca2+	4	8	597.412
HeLa Cells + DOX no LLO + Ca2+	4	9	512.478
HeLa Cells + DOX no LLO + Ca2+	4	10	589.787
HeLa Cells + DOX no LLO + Ca2+	4	11	735.354
HeLa Cells + DOX no LLO + Ca2+	4	12	561.206
HeLa Cells + DOX no LLO + Ca2+	4	13	569.511
HeLa Cells + DOX no LLO + Ca2+	4	14	555.948
HeLa Cells + DOX no LLO + Ca2+	4	15	515.687
HeLa Cells + DOX no LLO + Ca2+	4	16	615.264
HeLa Cells + DOX no LLO + Ca2+	4	17	583.675
HeLa Cells + DOX no LLO + Ca2+	4	18	557.66
HeLa Cells + DOX no LLO + Ca2+	4	19	482.147
HeLa Cells + DOX no LLO + Ca2+	4	20	864.815
HeLa Cells + DOX no LLO + Ca2+	4	21	705.758
HeLa Cells + DOX no LLO + Ca2+	4	22	588.002
HeLa Cells + DOX no LLO + Ca2+	4	23	532.404
HeLa Cells + DOX no LLO + Ca2+	4	24	587.769
HeLa Cells + DOX no LLO + Ca2+	5	1	534.364
HeLa Cells + DOX no LLO + Ca2+	5	2	589.148
HeLa Cells + DOX no LLO + Ca2+	5	3	545.713
HeLa Cells + DOX no LLO + Ca2+	5	4	689.045
HeLa Cells + DOX no LLO + Ca2+	5	5	549.602
HeLa Cells + DOX no LLO + Ca2+	5	6	598.471
HeLa Cells + DOX no LLO + Ca2+	5	7	652.92
HeLa Cells + DOX no LLO + Ca2+	5	8	588.475
HeLa Cells + DOX no LLO + Ca2+	5	9	548.788
HeLa Cells + DOX no LLO + Ca2+	5	10	634.355
HeLa Cells + DOX no LLO + Ca2+	5	11	563.6
HeLa Cells + DOX no LLO + Ca2+	5	12	542.274
HeLa Cells + DOX no LLO + Ca2+	5	13	652.356
HeLa Cells + DOX no LLO + Ca2+	5	14	1072.3
HeLa Cells + DOX no LLO + Ca2+	5	15	670.077
HeLa Cells + DOX no LLO + Ca2+	5	16	582.862
HeLa Cells + DOX no LLO + Ca2+	5	17	495.815
HeLa Cells + DOX no LLO + Ca2+	5	18	555.72
HeLa Cells + DOX no LLO + Ca2+	5	19	565.653
HeLa Cells + DOX no LLO + Ca2+	5	20	533.874
HeLa Cells + DOX no LLO + Ca2+	5	21	562.056
HeLa Cells + DOX no LLO + Ca2+	5	22	660.146
HeLa Cells + DOX no LLO + Ca2+	5	23	543.174
HeLa Cells + DOX no LLO + Ca2+	5	24	604.441
SEPT7 shRNA HeLa Cells no DOX no LLO + Ca2+	1	1	316.663
SEPT7 shRNA HeLa Cells no DOX no LLO + Ca2+	1	2	504.321
SEPT7 shRNA HeLa Cells no DOX no LLO + Ca2+	1	3	431.214
SEPT7 shRNA HeLa Cells no DOX no LLO + Ca2+	1	4	362.338
SEPT7 shRNA HeLa Cells no DOX no LLO + Ca2+	1	5	341.858
SEPT7 shRNA HeLa Cells no DOX no LLO + Ca2+	1	6	331.474
SEPT7 shRNA HeLa Cells no DOX no LLO + Ca2+	1	7	347.587
SEPT7 shRNA HeLa Cells no DOX no LLO + Ca2+	1	8	696.545
SEPT7 shRNA HeLa Cells no DOX no LLO + Ca2+	1	9	356.931
SEPT7 shRNA HeLa Cells no DOX no LLO + Ca2+	1	10	546.56
SEPT7 shRNA HeLa Cells no DOX no LLO + Ca2+	1	11	370.811
SEPT7 shRNA HeLa Cells no DOX no LLO + Ca2+	1	12	314.814
SEPT7 shRNA HeLa Cells no DOX no LLO + Ca2+	1	13	455.4
SEPT7 shRNA HeLa Cells no DOX no LLO + Ca2+	1	14	322.197
SEPT7 shRNA HeLa Cells no DOX no LLO + Ca2+	1	15	528.433
SEPT7 shRNA HeLa Cells no DOX no LLO + Ca2+	1	16	329.996
SEPT7 shRNA HeLa Cells no DOX no LLO + Ca2+	1	17	379.809
SEPT7 shRNA HeLa Cells no DOX no LLO + Ca2+	1	18	304.978
SEPT7 shRNA HeLa Cells no DOX no LLO + Ca2+	1	19	359.154
SEPT7 shRNA HeLa Cells no DOX no LLO + Ca2+	1	20	359.439
SEPT7 shRNA HeLa Cells no DOX no LLO + Ca2+	1	21	496.533
SEPT7 shRNA HeLa Cells no DOX no LLO + Ca2+	1	22	305.792
SEPT7 shRNA HeLa Cells no DOX no LLO + Ca2+	1	23	842.296
SEPT7 shRNA HeLa Cells no DOX no LLO + Ca2+	1	24	730.417
SEPT7 shRNA HeLa Cells no DOX no LLO + Ca2+	2	1	1097.86
SEPT7 shRNA HeLa Cells no DOX no LLO + Ca2+	2	2	1680.3
SEPT7 shRNA HeLa Cells no DOX no LLO + Ca2+	2	3	931.574
SEPT7 shRNA HeLa Cells no DOX no LLO + Ca2+	2	4	1144.21
SEPT7 shRNA HeLa Cells no DOX no LLO + Ca2+	2	5	1101.9
SEPT7 shRNA HeLa Cells no DOX no LLO + Ca2+	2	6	1063.57
SEPT7 shRNA HeLa Cells no DOX no LLO + Ca2+	2	7	751.003
SEPT7 shRNA HeLa Cells no DOX no LLO + Ca2+	2	8	1025.26
SEPT7 shRNA HeLa Cells no DOX no LLO + Ca2+	2	9	727.393
SEPT7 shRNA HeLa Cells no DOX no LLO + Ca2+	2	10	809.321
SEPT7 shRNA HeLa Cells no DOX no LLO + Ca2+	2	11	675.159
SEPT7 shRNA HeLa Cells no DOX no LLO + Ca2+	2	12	598.103
SEPT7 shRNA HeLa Cells no DOX no LLO + Ca2+	2	13	1869.71
SEPT7 shRNA HeLa Cells no DOX no LLO + Ca2+	2	14	1350.67
SEPT7 shRNA HeLa Cells no DOX no LLO + Ca2+	2	15	914.737
SEPT7 shRNA HeLa Cells no DOX no LLO + Ca2+	2	16	778.37
SEPT7 shRNA HeLa Cells no DOX no LLO + Ca2+	2	17	927.755
SEPT7 shRNA HeLa Cells no DOX no LLO + Ca2+	2	18	719.817
SEPT7 shRNA HeLa Cells no DOX no LLO + Ca2+	2	19	620.131
SEPT7 shRNA HeLa Cells no DOX no LLO + Ca2+	2	20	921.164
SEPT7 shRNA HeLa Cells no DOX no LLO + Ca2+	2	21	891.121
SEPT7 shRNA HeLa Cells no DOX no LLO + Ca2+	2	22	1503.81
SEPT7 shRNA HeLa Cells no DOX no LLO + Ca2+	2	23	835.63
SEPT7 shRNA HeLa Cells no DOX no LLO + Ca2+	2	24	735.311
SEPT7 shRNA HeLa Cells no DOX no LLO + Ca2+	3	1	1000.5
SEPT7 shRNA HeLa Cells no DOX no LLO + Ca2+	3	2	2840.79
SEPT7 shRNA HeLa Cells no DOX no LLO + Ca2+	3	3	753.287
SEPT7 shRNA HeLa Cells no DOX no LLO + Ca2+	3	4	1984.94
SEPT7 shRNA HeLa Cells no DOX no LLO + Ca2+	3	5	575.571
SEPT7 shRNA HeLa Cells no DOX no LLO + Ca2+	3	6	954.955
SEPT7 shRNA HeLa Cells no DOX no LLO + Ca2+	3	7	1148.78
SEPT7 shRNA HeLa Cells no DOX no LLO + Ca2+	3	8	929.777
SEPT7 shRNA HeLa Cells no DOX no LLO + Ca2+	3	9	715.498
SEPT7 shRNA HeLa Cells no DOX no LLO + Ca2+	3	10	2085.12
SEPT7 shRNA HeLa Cells no DOX no LLO + Ca2+	3	11	547.38
SEPT7 shRNA HeLa Cells no DOX no LLO + Ca2+	3	12	639.856
SEPT7 shRNA HeLa Cells no DOX no LLO + Ca2+	3	13	2398.86
SEPT7 shRNA HeLa Cells no DOX no LLO + Ca2+	3	14	1473.57
SEPT7 shRNA HeLa Cells no DOX no LLO + Ca2+	3	15	558.878
SEPT7 shRNA HeLa Cells no DOX no LLO + Ca2+	3	16	814.098
SEPT7 shRNA HeLa Cells no DOX no LLO + Ca2+	3	17	911.833
SEPT7 shRNA HeLa Cells no DOX no LLO + Ca2+	3	18	1368.69
SEPT7 shRNA HeLa Cells no DOX no LLO + Ca2+	3	19	670.54
SEPT7 shRNA HeLa Cells no DOX no LLO + Ca2+	3	20	938.063
SEPT7 shRNA HeLa Cells no DOX no LLO + Ca2+	3	21	672.14
SEPT7 shRNA HeLa Cells no DOX no LLO + Ca2+	3	22	578.533
SEPT7 shRNA HeLa Cells no DOX no LLO + Ca2+	3	23	610.973
SEPT7 shRNA HeLa Cells no DOX no LLO + Ca2+	3	24	968.617
SEPT7 shRNA HeLa Cells no DOX no LLO + Ca2+	4	1	686.829
SEPT7 shRNA HeLa Cells no DOX no LLO + Ca2+	4	2	549.261
SEPT7 shRNA HeLa Cells no DOX no LLO + Ca2+	4	3	557.357
SEPT7 shRNA HeLa Cells no DOX no LLO + Ca2+	4	4	563.26
SEPT7 shRNA HeLa Cells no DOX no LLO + Ca2+	4	5	576.598
SEPT7 shRNA HeLa Cells no DOX no LLO + Ca2+	4	6	573.371
SEPT7 shRNA HeLa Cells no DOX no LLO + Ca2+	4	7	585.404
SEPT7 shRNA HeLa Cells no DOX no LLO + Ca2+	4	8	628.273
SEPT7 shRNA HeLa Cells no DOX no LLO + Ca2+	4	9	543.762
SEPT7 shRNA HeLa Cells no DOX no LLO + Ca2+	4	10	594.918
SEPT7 shRNA HeLa Cells no DOX no LLO + Ca2+	4	11	541.075
SEPT7 shRNA HeLa Cells no DOX no LLO + Ca2+	4	12	691.028
SEPT7 shRNA HeLa Cells no DOX no LLO + Ca2+	4	13	485.011
SEPT7 shRNA HeLa Cells no DOX no LLO + Ca2+	4	14	774.005
SEPT7 shRNA HeLa Cells no DOX no LLO + Ca2+	4	15	568.123
SEPT7 shRNA HeLa Cells no DOX no LLO + Ca2+	4	16	556.829
SEPT7 shRNA HeLa Cells no DOX no LLO + Ca2+	4	17	703.591
SEPT7 shRNA HeLa Cells no DOX no LLO + Ca2+	4	18	540.445
SEPT7 shRNA HeLa Cells no DOX no LLO + Ca2+	4	19	758.451
SEPT7 shRNA HeLa Cells no DOX no LLO + Ca2+	4	20	789.44
SEPT7 shRNA HeLa Cells no DOX no LLO + Ca2+	4	21	604.812
SEPT7 shRNA HeLa Cells no DOX no LLO + Ca2+	4	22	513.822
SEPT7 shRNA HeLa Cells no DOX no LLO + Ca2+	4	23	473.641
SEPT7 shRNA HeLa Cells no DOX no LLO + Ca2+	4	24	641.995
SEPT7 shRNA HeLa Cells no DOX no LLO + Ca2+	5	1	583.035
SEPT7 shRNA HeLa Cells no DOX no LLO + Ca2+	5	2	1172.94
SEPT7 shRNA HeLa Cells no DOX no LLO + Ca2+	5	3	579.527
SEPT7 shRNA HeLa Cells no DOX no LLO + Ca2+	5	4	587.658
SEPT7 shRNA HeLa Cells no DOX no LLO + Ca2+	5	5	839.64
SEPT7 shRNA HeLa Cells no DOX no LLO + Ca2+	5	6	523.547
SEPT7 shRNA HeLa Cells no DOX no LLO + Ca2+	5	7	590.505
SEPT7 shRNA HeLa Cells no DOX no LLO + Ca2+	5	8	563.058
SEPT7 shRNA HeLa Cells no DOX no LLO + Ca2+	5	9	565.118
SEPT7 shRNA HeLa Cells no DOX no LLO + Ca2+	5	10	578.789
SEPT7 shRNA HeLa Cells no DOX no LLO + Ca2+	5	11	548.174
SEPT7 shRNA HeLa Cells no DOX no LLO + Ca2+	5	12	692.535
SEPT7 shRNA HeLa Cells + DOX no LLO no Ca2+	1	1	646.561
SEPT7 shRNA HeLa Cells + DOX no LLO no Ca2+	1	2	326.051
SEPT7 shRNA HeLa Cells + DOX no LLO no Ca2+	1	3	364.512
SEPT7 shRNA HeLa Cells + DOX no LLO no Ca2+	1	4	417.486
SEPT7 shRNA HeLa Cells + DOX no LLO no Ca2+	1	5	329.257
SEPT7 shRNA HeLa Cells + DOX no LLO no Ca2+	1	6	317.287
SEPT7 shRNA HeLa Cells + DOX no LLO no Ca2+	1	7	377.279
SEPT7 shRNA HeLa Cells + DOX no LLO no Ca2+	1	8	388.517
SEPT7 shRNA HeLa Cells + DOX no LLO no Ca2+	1	9	329.966
SEPT7 shRNA HeLa Cells + DOX no LLO no Ca2+	1	10	418.901
SEPT7 shRNA HeLa Cells + DOX no LLO no Ca2+	1	11	306.897
SEPT7 shRNA HeLa Cells + DOX no LLO no Ca2+	1	12	319.21
SEPT7 shRNA HeLa Cells + DOX no LLO no Ca2+	1	13	453.195
SEPT7 shRNA HeLa Cells + DOX no LLO no Ca2+	1	14	321.945
SEPT7 shRNA HeLa Cells + DOX no LLO no Ca2+	1	15	467.947
SEPT7 shRNA HeLa Cells + DOX no LLO no Ca2+	1	16	372.791
SEPT7 shRNA HeLa Cells + DOX no LLO no Ca2+	1	17	383.314
SEPT7 shRNA HeLa Cells + DOX no LLO no Ca2+	1	18	352.468
SEPT7 shRNA HeLa Cells + DOX no LLO no Ca2+	1	19	330.811
SEPT7 shRNA HeLa Cells + DOX no LLO no Ca2+	1	20	374.741
SEPT7 shRNA HeLa Cells + DOX no LLO no Ca2+	1	21	339.522
SEPT7 shRNA HeLa Cells + DOX no LLO no Ca2+	1	22	364.813
SEPT7 shRNA HeLa Cells + DOX no LLO no Ca2+	1	23	326.892
SEPT7 shRNA HeLa Cells + DOX no LLO no Ca2+	1	24	311.496
SEPT7 shRNA HeLa Cells + DOX no LLO no Ca2+	2	1	638.2
SEPT7 shRNA HeLa Cells + DOX no LLO no Ca2+	2	2	566.01
SEPT7 shRNA HeLa Cells + DOX no LLO no Ca2+	2	3	670.968
SEPT7 shRNA HeLa Cells + DOX no LLO no Ca2+	2	4	675.359
SEPT7 shRNA HeLa Cells + DOX no LLO no Ca2+	2	5	989.702
SEPT7 shRNA HeLa Cells + DOX no LLO no Ca2+	2	6	779.12
SEPT7 shRNA HeLa Cells + DOX no LLO no Ca2+	2	7	810.349
SEPT7 shRNA HeLa Cells + DOX no LLO no Ca2+	2	8	1158.34
SEPT7 shRNA HeLa Cells + DOX no LLO no Ca2+	2	9	629.993
SEPT7 shRNA HeLa Cells + DOX no LLO no Ca2+	2	10	804.002
SEPT7 shRNA HeLa Cells + DOX no LLO no Ca2+	2	11	702.957
SEPT7 shRNA HeLa Cells + DOX no LLO no Ca2+	2	12	605.057
SEPT7 shRNA HeLa Cells + DOX no LLO no Ca2+	2	13	745.798
SEPT7 shRNA HeLa Cells + DOX no LLO no Ca2+	2	14	1120.13
SEPT7 shRNA HeLa Cells + DOX no LLO no Ca2+	2	15	860.616
SEPT7 shRNA HeLa Cells + DOX no LLO no Ca2+	2	16	651.145
SEPT7 shRNA HeLa Cells + DOX no LLO no Ca2+	2	17	691.624
SEPT7 shRNA HeLa Cells + DOX no LLO no Ca2+	2	18	680.018
SEPT7 shRNA HeLa Cells + DOX no LLO no Ca2+	2	19	620.435
SEPT7 shRNA HeLa Cells + DOX no LLO no Ca2+	2	20	1110.72
SEPT7 shRNA HeLa Cells + DOX no LLO no Ca2+	2	21	681.826
SEPT7 shRNA HeLa Cells + DOX no LLO no Ca2+	2	22	921.872
SEPT7 shRNA HeLa Cells + DOX no LLO no Ca2+	2	23	776.344
SEPT7 shRNA HeLa Cells + DOX no LLO no Ca2+	2	24	617.581
SEPT7 shRNA HeLa Cells + DOX no LLO no Ca2+	3	1	1173.76
SEPT7 shRNA HeLa Cells + DOX no LLO no Ca2+	3	2	817.957
SEPT7 shRNA HeLa Cells + DOX no LLO no Ca2+	3	3	716.961
SEPT7 shRNA HeLa Cells + DOX no LLO no Ca2+	3	4	935.997
SEPT7 shRNA HeLa Cells + DOX no LLO no Ca2+	3	5	852.679
SEPT7 shRNA HeLa Cells + DOX no LLO no Ca2+	3	6	1026.71
SEPT7 shRNA HeLa Cells + DOX no LLO no Ca2+	3	7	556.927
SEPT7 shRNA HeLa Cells + DOX no LLO no Ca2+	3	8	1428.64
SEPT7 shRNA HeLa Cells + DOX no LLO no Ca2+	3	9	695.914
SEPT7 shRNA HeLa Cells + DOX no LLO no Ca2+	3	10	591.067
SEPT7 shRNA HeLa Cells + DOX no LLO no Ca2+	3	11	745.401
SEPT7 shRNA HeLa Cells + DOX no LLO no Ca2+	3	12	555.855
SEPT7 shRNA HeLa Cells + DOX no LLO no Ca2+	3	13	1124.62
SEPT7 shRNA HeLa Cells + DOX no LLO no Ca2+	3	14	2590.58
SEPT7 shRNA HeLa Cells + DOX no LLO no Ca2+	3	15	734.551
SEPT7 shRNA HeLa Cells + DOX no LLO no Ca2+	3	16	647.415
SEPT7 shRNA HeLa Cells + DOX no LLO no Ca2+	3	17	710.094
SEPT7 shRNA HeLa Cells + DOX no LLO no Ca2+	3	18	1318.61
SEPT7 shRNA HeLa Cells + DOX no LLO no Ca2+	3	19	723.546
SEPT7 shRNA HeLa Cells + DOX no LLO no Ca2+	3	20	949.545
SEPT7 shRNA HeLa Cells + DOX no LLO no Ca2+	3	21	608.422
SEPT7 shRNA HeLa Cells + DOX no LLO no Ca2+	3	22	613.849
SEPT7 shRNA HeLa Cells + DOX no LLO no Ca2+	3	23	783.765
SEPT7 shRNA HeLa Cells + DOX no LLO no Ca2+	3	24	545.488
SEPT7 shRNA HeLa Cells + DOX no LLO no Ca2+	4	1	480.818
SEPT7 shRNA HeLa Cells + DOX no LLO no Ca2+	4	2	476.776
SEPT7 shRNA HeLa Cells + DOX no LLO no Ca2+	4	3	686.779
SEPT7 shRNA HeLa Cells + DOX no LLO no Ca2+	4	4	491.811
SEPT7 shRNA HeLa Cells + DOX no LLO no Ca2+	4	5	580.862
SEPT7 shRNA HeLa Cells + DOX no LLO no Ca2+	4	6	490.961
SEPT7 shRNA HeLa Cells + DOX no LLO no Ca2+	4	7	568.027
SEPT7 shRNA HeLa Cells + DOX no LLO no Ca2+	4	8	477.112
SEPT7 shRNA HeLa Cells + DOX no LLO no Ca2+	4	9	482.833
SEPT7 shRNA HeLa Cells + DOX no LLO no Ca2+	4	10	526.46
SEPT7 shRNA HeLa Cells + DOX no LLO no Ca2+	4	11	566.931
SEPT7 shRNA HeLa Cells + DOX no LLO no Ca2+	4	12	495.168
SEPT7 shRNA HeLa Cells + DOX no LLO no Ca2+	4	13	700.438
SEPT7 shRNA HeLa Cells + DOX no LLO no Ca2+	4	14	608.534
SEPT7 shRNA HeLa Cells + DOX no LLO no Ca2+	4	15	531.268
SEPT7 shRNA HeLa Cells + DOX no LLO no Ca2+	4	16	647.994
SEPT7 shRNA HeLa Cells + DOX no LLO no Ca2+	4	17	654.91
SEPT7 shRNA HeLa Cells + DOX no LLO no Ca2+	4	18	546.493
SEPT7 shRNA HeLa Cells + DOX no LLO no Ca2+	4	19	686.915
SEPT7 shRNA HeLa Cells + DOX no LLO no Ca2+	4	20	951.573
SEPT7 shRNA HeLa Cells + DOX no LLO no Ca2+	4	21	544.597
SEPT7 shRNA HeLa Cells + DOX no LLO no Ca2+	4	22	527.25
SEPT7 shRNA HeLa Cells + DOX no LLO no Ca2+	4	23	653.586
SEPT7 shRNA HeLa Cells + DOX no LLO no Ca2+	4	24	817.712
SEPT7 shRNA HeLa Cells + DOX no LLO no Ca2+	5	1	1086.26
SEPT7 shRNA HeLa Cells + DOX no LLO no Ca2+	5	2	531.652
SEPT7 shRNA HeLa Cells + DOX no LLO no Ca2+	5	3	522.867
SEPT7 shRNA HeLa Cells + DOX no LLO no Ca2+	5	4	660.503
SEPT7 shRNA HeLa Cells + DOX no LLO no Ca2+	5	5	703.976
SEPT7 shRNA HeLa Cells + DOX no LLO no Ca2+	5	6	548.037
SEPT7 shRNA HeLa Cells + DOX no LLO no Ca2+	5	7	722.742
SEPT7 shRNA HeLa Cells + DOX no LLO no Ca2+	5	8	597.186
SEPT7 shRNA HeLa Cells + DOX no LLO no Ca2+	5	9	633.139
SEPT7 shRNA HeLa Cells + DOX no LLO no Ca2+	5	10	564.659
SEPT7 shRNA HeLa Cells + DOX no LLO no Ca2+	5	11	688.423
SEPT7 shRNA HeLa Cells + DOX no LLO no Ca2+	5	12	579.713
SEPT7 shRNA HeLa Cells + DOX no LLO no Ca2+	5	13	552.921
SEPT7 shRNA HeLa Cells + DOX no LLO no Ca2+	5	14	601.162
SEPT7 shRNA HeLa Cells + DOX no LLO no Ca2+	5	15	574.183
SEPT7 shRNA HeLa Cells + DOX no LLO no Ca2+	5	16	719.612
SEPT7 shRNA HeLa Cells + DOX no LLO no Ca2+	5	17	697.57
SEPT7 shRNA HeLa Cells + DOX no LLO no Ca2+	5	18	556.86
SEPT7 shRNA HeLa Cells + DOX no LLO no Ca2+	5	19	557.222
SEPT7 shRNA HeLa Cells + DOX no LLO no Ca2+	5	20	560.472
SEPT7 shRNA HeLa Cells + DOX no LLO no Ca2+	5	21	632.797
SEPT7 shRNA HeLa Cells + DOX no LLO no Ca2+	5	22	614.947
SEPT7 shRNA HeLa Cells + DOX no LLO no Ca2+	5	23	699.49
SEPT7 shRNA HeLa Cells + DOX no LLO no Ca2+	5	24	744.906
