# Supplementary material for: The septin cytoskeleton is required for plasma membrane repair
Source: EMBO Rep. 2024 Jul 5;25(9):11. doi: 10.1038/s44319-024-00195-6 (PMC11387490; doi:10.1038/s44319-024-00195-6)
Supplement: Supplementary file 7 — Source data Fig. 1 [file 44319_2024_195_MOESM7_ESM.zip › Figure 1/Fig1G Data.xlsx]

## Sheet: Description
Data shows the 2-4 experimental replicates for FCF, DMSO and Control treated H2B-GFP HeLa cells. All cells were exposed to 0.5 nM LLO in 1.2 mM Ca2+ or Ca2+- Free media and analyzed with a spectrophotometer/imager for 30 min. There were at least 4 technical replicates within each experimental condition. The values are the TO-PRO-3 fluorescence intensities in the whole well. Internal replicates wi…

## Sheet: Data
Condition	Experiment #	Internal Repicate #	TO-PRO-3 Intensity
100 uM FCF +Ca2+	1	1	219173
100 uM FCF +Ca2+	1	2	116729
100 uM FCF +Ca2+	1	3	96210
100 uM FCF +Ca2+	1	4	97457
100 uM FCF +Ca2+	1	5	73020
100 uM FCF +Ca2+	1	6	178749
100 uM FCF +Ca2+	1	7	116434
100 uM FCF +Ca2+	1	8	233591
100 uM FCF +Ca2+	2	1	161698
100 uM FCF +Ca2+	2	2	204657
100 uM FCF +Ca2+	2	3	157166
100 uM FCF +Ca2+	2	4	156441
100 uM FCF +Ca2+	2	5	168454
100 uM FCF +Ca2+	2	6	137126
100 uM FCF +Ca2+	2	7	149412
100 uM FCF +Ca2+	2	8	142711
100 uM FCF +Ca2+	3	1	341995
100 uM FCF +Ca2+	3	2	301451
100 uM FCF +Ca2+	3	3	285646
100 uM FCF +Ca2+	3	4	288536
100 uM FCF +Ca2+	3	5	276794
100 uM FCF +Ca2+	3	6	290227
100 uM FCF +Ca2+	3	7	308744
100 uM FCF +Ca2+	3	8	338429
100 uM FCF +Ca2+	4	1	210747
100 uM FCF +Ca2+	4	2	230274
100 uM FCF +Ca2+	4	3	138268
100 uM FCF +Ca2+	4	4	184471
100 uM FCF +Ca2+	4	5	124879
100 uM FCF +Ca2+	4	6	129579
100 uM FCF +Ca2+	4	7	132680
100 uM FCF +Ca2+	4	8	140967
DMSO control +Ca2+	1	1	266485
DMSO control +Ca2+	1	2	239231
DMSO control +Ca2+	1	3	236336
DMSO control +Ca2+	1	4	208524
DMSO control +Ca2+	2	1	414091
DMSO control +Ca2+	2	2	421793
DMSO control +Ca2+	2	3	417249
DMSO control +Ca2+	2	4	390588
DMSO control +Ca2+	2	5	384336
DMSO control +Ca2+	2	6	448315
DMSO control +Ca2+	2	7	242686
DMSO control +Ca2+	3	1	441037
DMSO control +Ca2+	3	2	367876
DMSO control +Ca2+	3	3	377963
DMSO control +Ca2+	3	4	344677
DMSO control +Ca2+	4	1	316814
DMSO control +Ca2+	4	2	329307
DMSO control +Ca2+	4	3	173516
DMSO control +Ca2+	4	4	300804
DMSO control +Ca2+	4	5	345083
DMSO control +Ca2+	4	6	123651
Untreated Cells +Ca2+	1	1	279889
Untreated Cells +Ca2+	1	2	225111
Untreated Cells +Ca2+	1	3	286226
Untreated Cells +Ca2+	1	4	272777
Untreated Cells +Ca2+	1	5	296033
Untreated Cells +Ca2+	1	6	374396
Untreated Cells +Ca2+	1	7	380824
Untreated Cells +Ca2+	1	8	352690
Untreated Cells +Ca2+	2	1	283255
Untreated Cells +Ca2+	2	2	289865
Untreated Cells +Ca2+	2	3	170656
Untreated Cells +Ca2+	2	4	315674
Untreated Cells +Ca2+	2	5	143616
Untreated Cells +Ca2+	2	6	301382
Untreated Cells +Ca2+	2	7	354485
Untreated Cells +Ca2+	2	8	372119
Untreated Cells +Ca2+	3	1	380651
Untreated Cells +Ca2+	3	2	405788
Untreated Cells +Ca2+	3	3	444825
Untreated Cells +Ca2+	3	4	404108
Untreated Cells +Ca2+	3	5	453791
Untreated Cells +Ca2+	3	6	350059
Untreated Cells +Ca2+	3	7	430356
Untreated Cells +Ca2+	3	8	332749
Untreated Cells +Ca2+	3	9	463444
Untreated Cells +Ca2+	3	10	485027
Untreated Cells +Ca2+	3	11	458283
Untreated Cells +Ca2+	3	12	353286
Untreated Cells +Ca2+	3	13	482444
Untreated Cells +Ca2+	3	14	412908
Untreated Cells +Ca2+	3	15	449652
Untreated Cells +Ca2+	4	1	121742
Untreated Cells +Ca2+	4	2	227925
Untreated Cells +Ca2+	4	3	59004
Untreated Cells +Ca2+	4	4	141604
Untreated Cells +Ca2+	4	5	71182
Untreated Cells +Ca2+	4	6	75380
Untreated Cells +Ca2+	4	7	66296
Untreated Cells +Ca2+	4	8	128090
100 uM FCF no Ca2+	2	1	415966
100 uM FCF no Ca2+	2	2	534302
100 uM FCF no Ca2+	2	3	560594
100 uM FCF no Ca2+	2	4	546070
100 uM FCF no Ca2+	2	5	521909
100 uM FCF no Ca2+	2	6	621030
100 uM FCF no Ca2+	2	7	520748
100 uM FCF no Ca2+	2	8	426101
100 uM FCF no Ca2+	4	1	557073
100 uM FCF no Ca2+	4	2	606106
100 uM FCF no Ca2+	4	3	562915
100 uM FCF no Ca2+	4	4	627716
100 uM FCF no Ca2+	4	5	554835
100 uM FCF no Ca2+	4	6	596130
100 uM FCF no Ca2+	4	7	308882
100 uM FCF no Ca2+	4	8	448234
DMSO Control no Ca2+	2	1	599308
DMSO Control no Ca2+	2	2	559568
DMSO Control no Ca2+	2	3	659679
DMSO Control no Ca2+	2	4	540380
DMSO Control no Ca2+	4	1	641444
DMSO Control no Ca2+	4	2	476635
DMSO Control no Ca2+	4	3	754833
DMSO Control no Ca2+	4	4	394662
Untreated No Ca2+	2	1	589064
Untreated No Ca2+	2	2	409115
Untreated No Ca2+	2	3	571524
Untreated No Ca2+	2	4	436345
Untreated No Ca2+	2	5	624017
Untreated No Ca2+	2	6	470418
Untreated No Ca2+	2	7	527746
Untreated No Ca2+	2	8	281113
Untreated No Ca2+	4	1	582840
Untreated No Ca2+	4	2	583892
Untreated No Ca2+	4	3	647400
Untreated No Ca2+	4	4	452893
Untreated No Ca2+	4	5	457866
Untreated No Ca2+	4	6	501335
Untreated No Ca2+	4	7	508835
Untreated No Ca2+	4	8	422697
