# Supplementary material for: The septin cytoskeleton is required for plasma membrane repair
Source: EMBO Rep. 2024 Jul 5;25(9):11. doi: 10.1038/s44319-024-00195-6 (PMC11387490; doi:10.1038/s44319-024-00195-6)
Supplement: Supplementary file 7 — Source data Fig. 1 [file 44319_2024_195_MOESM7_ESM.zip › Figure 1/Fig1H Data.xlsx]

## Sheet: Description
Data shows the 5 experimental replicates for each SEPT7 siRNA 1 and the Ctr. siRNA treated HeLa H2B-GFP cells. All cells were exposed to 2 nM PLY and analyzed via fluorescence microscopy for 30 min. There were at least 2 technical replicates within each experimental replicate. The values are the average TO-PRO-3 fluorescence intensities within the total nuclear area. Nucear area was determined ba…

## Sheet: Data
2 nM PLY
Condition	Experiment #	Internal Replicate #	Average TO-PRO-3 Intensity within the nuclear area
Ctr. siRNA	1	1	1883.62
Ctr. siRNA	1	2	1125.51
SEPT7 siRNA 1	1	1	2469.06
SEPT7 siRNA 1	1	2	2496.3
Ctr. siRNA	2	1	3540.52
Ctr. siRNA	2	2	1338.97
Ctr. siRNA	2	3	1790.55
Ctr. siRNA	2	4	3208.53
SEPT7 siRNA 1	2	1	3464.17
SEPT7 siRNA 1	2	2	3681.86
SEPT7 siRNA 1	2	3	2888.21
SEPT7 siRNA 1	2	4	3747.27
Ctr. siRNA	3	1	2367.28
Ctr. siRNA	3	2	3416.08
Ctr. siRNA	3	3	4958.41
Ctr. siRNA	3	4	5001.79
SEPT7 siRNA 1	3	1	8683.49
SEPT7 siRNA 1	3	2	7579.75
SEPT7 siRNA 1	3	3	6243.91
SEPT7 siRNA 1	3	4	3956.95
Ctr. siRNA	4	1	5668.52
Ctr. siRNA	4	2	4563.47
Ctr. siRNA	4	3	5198.75
SEPT7 siRNA 1	4	1	6928.7
SEPT7 siRNA 1	4	2	6206.94
SEPT7 siRNA 1	4	3	7417.96
Ctr. siRNA	5	1	1687.26
Ctr. siRNA	5	2	1588.91
Ctr. siRNA	5	3	1066.43
Ctr. siRNA	5	4	1293.34
SEPT7 siRNA 1	5	1	3883.5
SEPT7 siRNA 1	5	2	1961.35
SEPT7 siRNA 1	5	3	2079.96
SEPT7 siRNA 1	5	4	3125.92
