# Supplementary material for: The septin cytoskeleton is required for plasma membrane repair
Source: EMBO Rep. 2024 Jul 5;25(9):11. doi: 10.1038/s44319-024-00195-6 (PMC11387490; doi:10.1038/s44319-024-00195-6)
Supplement: Supplementary file 7 — Source data Fig. 1 [file 44319_2024_195_MOESM7_ESM.zip › Figure 1/Fig1I/Notes for Figure 1I WB.txt]

ANXA2 - Blot probed with ANXA2 Antibody
--> 1I 230531 ANXA2 KD (Original file)
--> 1I 230531 ANXA2 KD annotated (Original file with annotations) 

ANXA2 - Blot stripped and probed with Tubulin Antibody
--> 1I 230601 ANXA2 KD tubulin (Original file)
--> 1I 230601 ANXA2 KD tubulin annotated (Original file with annotation)
