# Supplementary material for: The septin cytoskeleton is required for plasma membrane repair
Source: EMBO Rep. 2024 Jul 5;25(9):11. doi: 10.1038/s44319-024-00195-6 (PMC11387490; doi:10.1038/s44319-024-00195-6)
Supplement: Supplementary file 7 — Source data Fig. 1 [file 44319_2024_195_MOESM7_ESM.zip › Figure 1/Fig1J Data.xlsx]

## Sheet: Description
Data shows the 5-6 experimental replicates for each SEPT7 siRNA 1, ANXA2 siRNA 3, and the Ctr. siRNA-treated HeLa cells. Cells were wounded with glass beads in the presence of Emerald Dextran to label damaged cells. After 5 min the glass beads and Emerald Dextran were washed away and replaced with Ruby Dextran to label unhealded cells. Cells were washed, fixed, and imaged. Emerald-fluorescent cel…

## Sheet: Data
Condition	Experiment #	Internal Replicate/ Set #	Average % damaged cells
Ctr. siRNA 2 mM Ca2+	1	1	20.8
Ctr. siRNA 2 mM Ca2+	1	2	30.0546
ANXA2 siRNA 2 mM Ca2+	1	1	30.9237
ANXA2 siRNA 2 mM Ca2+	1	2	22.6415
SEPT7 siRNA 2 mM Ca2+	1	1	38.5802
SEPT7 siRNA 2 mM Ca2+	1	2	28.7736
Ctr. siRNA Ca2+- Free	1	3	57.8947
ANXA2 siRNA Ca2+-Free	1	3	57.9787
SEPT7 siRNA Ca2+-Free	1	3	53.9823
Ctr. siRNA 2 mM Ca2+	2	1	27.5574
Ctr. siRNA 2 mM Ca2+	2	2	21.1405
ANXA2 siRNA 2 mM Ca2+	2	1	32.9741
ANXA2 siRNA 2 mM Ca2+	2	2	30.1075
SEPT7 siRNA 2 mM Ca2+	2	1	28.9189
SEPT7 siRNA 2 mM Ca2+	2	2	39.3574
Ctr. siRNA Ca2+- Free	2	3	40.5923
ANXA2 siRNA Ca2+-Free	2	3	43.5583
SEPT7 siRNA Ca2+-Free	2	3	39.1705
Ctr. siRNA 2 mM Ca2+	3	1	11.5657
Ctr. siRNA 2 mM Ca2+	3	2	27.8846
Ctr. siRNA 2 mM Ca2+	3	3	11.856
ANXA2 siRNA 2 mM Ca2+	3	1	31.3576
ANXA2 siRNA 2 mM Ca2+	3	2	28.6667
ANXA2 siRNA 2 mM Ca2+	3	3	15.748
SEPT7 siRNA 2 mM Ca2+	3	1	20.5656
SEPT7 siRNA 2 mM Ca2+	3	2	21.2268
SEPT7 siRNA 2 mM Ca2+	3	3	17.6087
Ctr. siRNA Ca2+- Free	3	4	38.6308
ANXA2 siRNA Ca2+-Free	3	4	43.5223
SEPT7 siRNA Ca2+-Free	3	4	29.5739
Ctr. siRNA 2 mM Ca2+	4	1	18.8406
Ctr. siRNA 2 mM Ca2+	4	2	20.0758
Ctr. siRNA 2 mM Ca2+	4	3	36.9748
ANXA2 siRNA 2 mM Ca2+	4	1	18.5328
ANXA2 siRNA 2 mM Ca2+	4	2	30.854
ANXA2 siRNA 2 mM Ca2+	4	3	31.571
SEPT7 siRNA 2 mM Ca2+	4	1	26.8689
SEPT7 siRNA 2 mM Ca2+	4	2	24.2228
SEPT7 siRNA 2 mM Ca2+	4	3	27.2088
Ctr. siRNA Ca2+- Free	4	4	48.7892
ANXA2 siRNA Ca2+-Free	4	4	47.962
SEPT7 siRNA Ca2+-Free	4	4	50.4
Ctr. siRNA 2 mM Ca2+	5	1	18.7296
Ctr. siRNA 2 mM Ca2+	5	2	16.9492
Ctr. siRNA 2 mM Ca2+	5	3	24.7596
ANXA2 siRNA 2 mM Ca2+	5	1	33.4928
ANXA2 siRNA 2 mM Ca2+	5	2	29.9435
ANXA2 siRNA 2 mM Ca2+	5	3	30.1325
Ctr. siRNA Ca2+- Free	5	4	46.6102
ANXA2 siRNA Ca2+-Free	5	4	44.9933
Ctr. siRNA 2 mM Ca2+	6	1	26.7462
Ctr. siRNA 2 mM Ca2+	6	2	23.2911
Ctr. siRNA 2 mM Ca2+	6	3	23.9264
ANXA2 siRNA 2 mM Ca2+	6	1	22.0798
ANXA2 siRNA 2 mM Ca2+	6	2	31.1751
ANXA2 siRNA 2 mM Ca2+	6	3	29.9026
SEPT7 siRNA 2 mM Ca2+	6	1	30.6152
SEPT7 siRNA 2 mM Ca2+	6	2	27.3425
SEPT7 siRNA 2 mM Ca2+	6	3	26.2774
Ctr. siRNA Ca2+- Free	6	4	47.9452
ANXA2 siRNA Ca2+-Free	6	4	49.6139
SEPT7 siRNA Ca2+-Free	6	4	41.7633
