# Supplementary material for: The septin cytoskeleton is required for plasma membrane repair
Source: EMBO Rep. 2024 Jul 5;25(9):11. doi: 10.1038/s44319-024-00195-6 (PMC11387490; doi:10.1038/s44319-024-00195-6)
Supplement: Supplementary file 8 — Source data Fig. 2 [file 44319_2024_195_MOESM8_ESM.zip]

Archive with 1 entries (1 files):
- Figure 2/Fig2B and Fig2C Data.xlsx
