# Supplementary material for: The septin cytoskeleton is required for plasma membrane repair
Source: EMBO Rep. 2024 Jul 5;25(9):11. doi: 10.1038/s44319-024-00195-6 (PMC11387490; doi:10.1038/s44319-024-00195-6)
Supplement: Supplementary file 8 — Source data Fig. 2 [file 44319_2024_195_MOESM8_ESM.zip › Figure 2/Fig2B and Fig2C Data.xlsx]

## Sheet: Description 
Data shows the 3 experimental replicates for HeLa cells exposed to 0.5 nM LLO or not for 5, 10, or 15 min. After LLO exposure (or not) cells were fixed and labeled with SEPT2 or SEPT7 primary antibodies, and Alexa Fluor 568 conjugated secondary antibodies. The number of knobs and loops were enumerated, along with the total number of cells and the number of cells with knobs and loops. The % of cel…

## Sheet: Sheet1
			Collectd Data				Calculated Based on Collected Data
Condition	Experiment #	Image #	Total Cell Number/ Image	Number of Cells with Loops or Knobs	Total Knobs	Total Loops	Total Loops + Knobs	Average Knobs/ Total Cells	Average Loops/ Total Cells	% Cells with Knobs or Loops
SEPT2 labeled 15 min LLO + Ca2+	1	1	14	11	14	24	38	1	1.71429	78.5714
SEPT2 labeled 15 min LLO + Ca2+	1	2	8	5	17	17	34	2.125	2.125	62.5
SEPT2 labeled 15 min LLO + Ca2+	1	3	14	8	13	12	25	0.928571	0.857143	57.1429
SEPT2 labeled 15 min LLO + Ca2+	1	4	13	12	9	25	34	0.692308	1.92308	92.3077
SEPT2 labeled 15 min LLO + Ca2+	1	5	8	5	9	24	33	1.125	3	62.5
SEPT2 labeled 15 min LLO + Ca2+	1	6	8	8	25	13	38	3.125	1.625	100
SEPT2 labeled 15 min LLO + Ca2+	1	7	15	10	17	33	50	1.13333	2.2	66.6667
SEPT2 labeled 15 min LLO + Ca2+	1	8	12	10	12	5	17	1	0.416667	83.3333
SEPT2 labeled 15 min LLO + Ca2+	1	9	15	9	4	8	12	0.266667	0.533333	60
SEPT2 labeled 15 min LLO + Ca2+	1	10	11	11	18	27	45	1.63636	2.45455	100
SEPT2 labeled 15 min LLO + Ca2+	1	11	10	10	17	16	33	1.7	1.6	100
SEPT2 labeled 15 min LLO + Ca2+	1	12	13	13	10	28	38	0.769231	2.15385	100
SEPT2 labeled 15 min LLO + Ca2+	1	13	15	10	29	38	67	1.93333	2.53333	66.6667
SEPT2 labeled 15 min LLO + Ca2+	1	14	13	10	16	37	53	1.23077	2.84615	76.9231
SEPT2 labeled 15 min LLO + Ca2+	1	15	2	2	4	8	12	2	4	100
SEPT2 labeled 15 min LLO + Ca2+	1	16	12	9	10	28	38	0.833333	2.33333	75
SEPT2 labeled 15 min LLO + Ca2+	1	17	9	5	10	40	50	1.11111	4.44444	55.5556
SEPT2 labeled 15 min LLO + Ca2+	1	18	22	14	21	30	51	0.954545	1.36364	63.6364
SEPT2 labeled 15 min LLO + Ca2+	2	1	12	12	6	31	37	0.5	2.58333	100
SEPT2 labeled 15 min LLO + Ca2+	2	2	10	10	13	21	34	1.3	2.1	100
SEPT2 labeled 15 min LLO + Ca2+	2	3	14	14	6	22	28	0.428571	1.57143	100
SEPT2 labeled 15 min LLO + Ca2+	2	4	4	4	5	5	10	1.25	1.25	100
SEPT2 labeled 15 min LLO + Ca2+	2	5	4	3	3	6	9	0.75	1.5	75
SEPT2 labeled 15 min LLO + Ca2+	2	6	7	6	4	10	14	0.571429	1.42857	85.7143
SEPT2 labeled 15 min LLO + Ca2+	2	7	6	5	6	15	21	1	2.5	83.3333
SEPT2 labeled 15 min LLO + Ca2+	2	8	9	8	5	9	14	0.555556	1	88.8889
SEPT2 labeled 15 min LLO + Ca2+	2	9	8	7	9	11	20	1.125	1.375	87.5
SEPT2 labeled 15 min LLO + Ca2+	2	10	12	7	5	3	8	0.416667	0.25	58.3333
SEPT2 labeled 15 min LLO + Ca2+	2	11	13	11	11	11	22	0.846154	0.846154	84.6154
SEPT2 labeled 15 min LLO + Ca2+	2	12	5	5	5	16	21	1	3.2	100
SEPT2 labeled 15 min LLO + Ca2+	2	13	8	7	6	11	17	0.75	1.375	87.5
SEPT2 labeled 15 min LLO + Ca2+	2	14	5	4	3	2	5	0.6	0.4	80
SEPT2 labeled 15 min LLO + Ca2+	2	15	6	6	4	13	17	0.666667	2.16667	100
SEPT2 labeled 15 min LLO + Ca2+	2	16	6	5	6	4	10	1	0.666667	83.3333
SEPT2 labeled 15 min LLO + Ca2+	2	17	4	4	7	3	10	1.75	0.75	100
SEPT2 labeled 15 min LLO + Ca2+	2	18	5	5	7	6	13	1.4	1.2	100
SEPT2 labeled 15 min LLO + Ca2+	2	19	9	6	4	3	7	0.444444	0.333333	66.6667
SEPT2 labeled 15 min LLO + Ca2+	2	20	3	2	5	0	5	1.66667	0	66.6667
SEPT2 labeled 15 min LLO + Ca2+	2	21	11	11	8	14	22	0.727273	1.27273	100
SEPT2 labeled 15 min LLO + Ca2+	2	22	11	10	11	20	31	1	1.81818	90.9091
SEPT2 labeled 15 min LLO + Ca2+	2	23	3	3	8	10	18	2.66667	3.33333	100
SEPT2 labeled 15 min LLO + Ca2+	3	1	22	15	11	29	40	0.5	1.31818	68.1818
SEPT2 labeled 15 min LLO + Ca2+	3	2	20	16	2	39	41	0.1	1.95	80
SEPT2 labeled 15 min LLO + Ca2+	3	3	26	22	17	46	63	0.653846	1.76923	84.6154
SEPT2 labeled 15 min LLO + Ca2+	3	4	29	23	10	48	58	0.344828	1.65517	79.3103
SEPT2 labeled 15 min LLO + Ca2+	3	5	38	29	16	38	54	0.421053	1	76.3158
SEPT2 labeled 15 min LLO + Ca2+	3	6	38	32	16	33	49	0.421053	0.868421	84.2105
SEPT2 labeled 15 min LLO + Ca2+	3	7	46	33	18	51	69	0.391304	1.1087	71.7391
SEPT2 labeled 15 min LLO + Ca2+	3	8	24	13	8	31	39	0.333333	1.29167	54.1667
SEPT2 labeled 15 min LLO + Ca2+	3	9	31	23	11	42	53	0.354839	1.35484	74.1935
SEPT2 labeled 15 min LLO + Ca2+	3	10	41	35	13	39	52	0.317073	0.95122	85.3659
SEPT2 labeled 15 min LLO + Ca2+	3	11	31	28	13	42	55	0.419355	1.35484	90.3226
SEPT2 labeled 10 min LLO + Ca2+	1	1	4	4	12	13	25	3	3.25	100
SEPT2 labeled 10 min LLO + Ca2+	1	2	8	5	7	12	19	0.875	1.5	62.5
SEPT2 labeled 10 min LLO + Ca2+	1	3	14	5	7	23	30	0.5	1.64286	35.7143
SEPT2 labeled 10 min LLO + Ca2+	1	4	4	4	24	2	26	6	0.5	100
SEPT2 labeled 10 min LLO + Ca2+	1	5	19	3	8	5	13	0.421053	0.263158	15.7895
SEPT2 labeled 10 min LLO + Ca2+	1	6	13	6	6	7	13	0.461538	0.538462	46.1538
SEPT2 labeled 10 min LLO + Ca2+	1	7	8	2	4	12	16	0.5	1.5	25
SEPT2 labeled 10 min LLO + Ca2+	1	8	15	5	4	14	18	0.266667	0.933333	33.3333
SEPT2 labeled 10 min LLO + Ca2+	1	9	13	1	0	2	2	0	0.153846	7.69231
SEPT2 labeled 10 min LLO + Ca2+	1	10	14	2	5	0	5	0.357143	0	14.2857
SEPT2 labeled 10 min LLO + Ca2+	1	11	11	0	0	0	0	0	0	0
SEPT2 labeled 10 min LLO + Ca2+	1	12	15	1	2	4	6	0.133333	0.266667	6.66667
SEPT2 labeled 10 min LLO + Ca2+	1	13	17	1	3	0	3	0.176471	0	5.88235
SEPT2 labeled 10 min LLO + Ca2+	1	14	8	0	0	0	0	0	0	0
SEPT2 labeled 10 min LLO + Ca2+	1	15	14	0	0	0	0	0	0	0
SEPT2 labeled 10 min LLO + Ca2+	1	16	11	7	6	16	22	0.545455	1.45455	63.6364
SEPT2 labeled 10 min LLO + Ca2+	1	17	9	3	8	7	15	0.888889	0.777778	33.3333
SEPT2 labeled 10 min LLO + Ca2+	1	18	12	8	18	23	41	1.5	1.91667	66.6667
SEPT2 labeled 10 min LLO + Ca2+	1	19	10	3	4	1	5	0.4	0.1	30
SEPT2 labeled 10 min LLO + Ca2+	2	1	40	6	11	13	24	0.275	0.325	15
SEPT2 labeled 10 min LLO + Ca2+	2	2	26	5	2	7	9	0.0769231	0.269231	19.2308
SEPT2 labeled 10 min LLO + Ca2+	2	3	16	8	6	20	26	0.375	1.25	50
SEPT2 labeled 10 min LLO + Ca2+	2	4	45	23	16	31	47	0.355556	0.688889	51.1111
SEPT2 labeled 10 min LLO + Ca2+	2	5	29	14	12	40	52	0.413793	1.37931	48.2759
SEPT2 labeled 10 min LLO + Ca2+	2	6	39	19	28	33	61	0.717949	0.846154	48.7179
SEPT2 labeled 10 min LLO + Ca2+	2	7	40	22	27	22	49	0.675	0.55	55
SEPT2 labeled 10 min LLO + Ca2+	2	8	62	23	34	31	65	0.548387	0.5	37.0968
SEPT2 labeled 10 min LLO + Ca2+	2	9	40	16	15	29	44	0.375	0.725	40
SEPT2 labeled 10 min LLO + Ca2+	3	1	46	20	17	12	29	0.369565	0.26087	43.4783
SEPT2 labeled 10 min LLO + Ca2+	3	2	45	22	24	23	47	0.533333	0.511111	48.8889
SEPT2 labeled 10 min LLO + Ca2+	3	3	38	18	13	23	36	0.342105	0.605263	47.3684
SEPT2 labeled 10 min LLO + Ca2+	3	4	41	12	24	21	45	0.585366	0.512195	29.2683
SEPT2 labeled 10 min LLO + Ca2+	3	5	45	18	25	18	43	0.555556	0.4	40
SEPT2 labeled 10 min LLO + Ca2+	3	6	32	11	13	14	27	0.40625	0.4375	34.375
SEPT2 labeled 10 min LLO + Ca2+	3	7	41	15	37	20	57	0.902439	0.487805	36.5854
SEPT2 labeled 10 min LLO + Ca2+	3	8	47	5	6	8	14	0.12766	0.170213	10.6383
SEPT2 labeled 10 min LLO + Ca2+	3	9	49	11	15	17	32	0.306122	0.346939	22.449
SEPT2 labeled 10 min LLO + Ca2+	3	10	38	14	18	15	33	0.473684	0.394737	36.8421
SEPT2 labeled 5 min LLO + Ca2+	1	1	16	1	5	0	5	0.3125	0	6.25
SEPT2 labeled 5 min LLO + Ca2+	1	2	11	2	6	0	6	0.545455	0	18.1818
SEPT2 labeled 5 min LLO + Ca2+	1	3	18	2	0	2	2	0	0.111111	11.1111
SEPT2 labeled 5 min LLO + Ca2+	1	4	6	0	0	0	0	0	0	0
SEPT2 labeled 5 min LLO + Ca2+	1	5	19	3	0	7	7	0	0.368421	15.7895
SEPT2 labeled 5 min LLO + Ca2+	1	6	7	4	8	6	14	1.14286	0.857143	57.1429
SEPT2 labeled 5 min LLO + Ca2+	1	7	8	0	0	0	0	0	0	0
SEPT2 labeled 5 min LLO + Ca2+	1	8	10	1	2	0	2	0.2	0	10
SEPT2 labeled 5 min LLO + Ca2+	1	9	13	2	2	0	2	0.153846	0	15.3846
SEPT2 labeled 5 min LLO + Ca2+	1	10	7	0	0	0	0	0	0	0
SEPT2 labeled 5 min LLO + Ca2+	1	11	15	6	6	6	12	0.4	0.4	40
SEPT2 labeled 5 min LLO + Ca2+	1	12	10	0	0	0	0	0	0	0
SEPT2 labeled 5 min LLO + Ca2+	1	13	8	1	0	0	1	0	0	12.5
SEPT2 labeled 5 min LLO + Ca2+	1	14	15	0	0	0	0	0	0	0
SEPT2 labeled 5 min LLO + Ca2+	1	15	10	0	0	0	0	0	0	0
SEPT2 labeled 5 min LLO + Ca2+	1	16	17	0	0	0	0	0	0	0
SEPT2 labeled 5 min LLO + Ca2+	1	17	7	0	0	0	0	0	0	0
SEPT2 labeled 5 min LLO + Ca2+	1	18	9	3	12	0	12	1.33333	0	33.3333
SEPT2 labeled 5 min LLO + Ca2+	1	19	14	4	11	0	11	0.785714	0	28.5714
SEPT2 labeled 5 min LLO + Ca2+	1	20	7	2	3	0	3	0.428571	0	28.5714
SEPT2 labeled 5 min LLO + Ca2+	1	21	7	3	9	0	9	1.28571	0	42.8571
SEPT2 labeled 5 min LLO + Ca2+	1	22	8	0	0	0	0	0	0	0
SEPT2 labeled 5 min LLO + Ca2+	1	23	5	0	0	0	0	0	0	0
SEPT2 labeled 5 min LLO + Ca2+	2	1	32	2	2	0	2	0.0625	0	6.25
SEPT2 labeled 5 min LLO + Ca2+	2	2	45	2	2	0	2	0.0444444	0	4.44444
SEPT2 labeled 5 min LLO + Ca2+	2	3	35	4	15	1	16	0.428571	0.0285714	11.4286
SEPT2 labeled 5 min LLO + Ca2+	2	4	33	2	2	0	2	0.0606061	0	6.06061
SEPT2 labeled 5 min LLO + Ca2+	2	5	38	6	8	1	9	0.210526	0.0263158	15.7895
SEPT2 labeled 5 min LLO + Ca2+	2	6	34	11	59	15	74	1.73529	0.441176	32.3529
SEPT2 labeled 5 min LLO + Ca2+	2	7	24	3	4	0	4	0.166667	0	12.5
SEPT2 labeled 5 min LLO + Ca2+	2	8	22	8	14	10	24	0.636364	0.454545	36.3636
SEPT2 labeled 5 min LLO + Ca2+	2	9	29	9	11	11	22	0.37931	0.37931	31.0345
SEPT2 labeled 5 min LLO + Ca2+	2	10	36	8	18	0	18	0.5	0	22.2222
SEPT2 labeled 5 min LLO + Ca2+	2	11	36	9	20	17	37	0.555556	0.472222	25
SEPT2 labeled 5 min LLO + Ca2+	3	1	25	11	16	15	31	0.64	0.6	44
SEPT2 labeled 5 min LLO + Ca2+	3	2	33	6	4	2	6	0.121212	0.0606061	18.1818
SEPT2 labeled 5 min LLO + Ca2+	3	3	36	5	10	1	11	0.277778	0.0277778	13.8889
SEPT2 labeled 5 min LLO + Ca2+	3	4	41	4	8	0	8	0.195122	0	9.7561
SEPT2 labeled 5 min LLO + Ca2+	3	5	35	16	31	23	54	0.885714	0.657143	45.7143
SEPT2 labeled 5 min LLO + Ca2+	3	6	56	22	38	9	47	0.678571	0.160714	39.2857
SEPT2 labeled 5 min LLO + Ca2+	3	7	49	14	31	5	36	0.632653	0.102041	28.5714
SEPT2 labeled 5 min LLO + Ca2+	3	8	54	13	19	7	26	0.351852	0.12963	24.0741
SEPT2 labeled 5 min LLO + Ca2+	3	9	38	14	16	12	28	0.421053	0.315789	36.8421
SEPT2 labeled No LLO + Ca2+	1	1	5	0	0	0	0	0	0	0
SEPT2 labeled No LLO + Ca2+	1	2	7	0	0	0	0	0	0	0
SEPT2 labeled No LLO + Ca2+	1	3	7	0	0	0	0	0	0	0
SEPT2 labeled No LLO + Ca2+	1	4	7	2	2	0	2	0.285714	0	28.5714
SEPT2 labeled No LLO + Ca2+	1	5	8	4	4	2	6	0.5	0.25	50
SEPT2 labeled No LLO + Ca2+	1	6	9	0	0	0	0	0	0	0
SEPT2 labeled No LLO + Ca2+	1	7	7	0	0	0	0	0	0	0
SEPT2 labeled No LLO + Ca2+	1	8	9	0	0	0	0	0	0	0
SEPT2 labeled No LLO + Ca2+	1	9	8	0	0	0	0	0	0	0
SEPT2 labeled No LLO + Ca2+	1	10	4	0	0	0	0	0	0	0
SEPT2 labeled No LLO + Ca2+	1	11	14	0	0	0	0	0	0	0
SEPT2 labeled No LLO + Ca2+	1	12	13	0	0	0	0	0	0	0
SEPT2 labeled No LLO + Ca2+	1	13	25	0	0	0	0	0	0	0
SEPT2 labeled No LLO + Ca2+	1	14	10	2	0	4	4	0	0.4	20
SEPT2 labeled No LLO + Ca2+	1	15	11	1	0	1	1	0	0.0909091	9.09091
SEPT2 labeled No LLO + Ca2+	1	16	6	0	0	0	0	0	0	0
SEPT2 labeled No LLO + Ca2+	1	17	11	1	0	1	1	0	0.0909091	9.09091
SEPT2 labeled No LLO + Ca2+	1	18	10	1	1	0	1	0.1	0	10
SEPT2 labeled No LLO + Ca2+	1	19	10	0	0	0	0	0	0	0
SEPT2 labeled No LLO + Ca2+	1	20	10	0	0	0	0	0	0	0
SEPT2 labeled No LLO + Ca2+	1	21	7	0	0	0	0	0	0	0
SEPT2 labeled No LLO + Ca2+	1	22	3	0	0	0	0	0	0	0
SEPT2 labeled No LLO + Ca2+	2	1	41	0	0	0	0	0	0	0
SEPT2 labeled No LLO + Ca2+	2	2	38	0	0	0	0	0	0	0
SEPT2 labeled No LLO + Ca2+	2	3	40	2	0	2	2	0	0.05	5
SEPT2 labeled No LLO + Ca2+	2	4	41	0	0	0	0	0	0	0
SEPT2 labeled No LLO + Ca2+	2	5	36	0	0	0	0	0	0	0
SEPT2 labeled No LLO + Ca2+	2	6	28	0	0	0	0	0	0	0
SEPT2 labeled No LLO + Ca2+	2	7	30	2	3	0	3	0.1	0	6.66667
SEPT2 labeled No LLO + Ca2+	2	8	38	3	3	0	3	0.0789474	0	7.89474
SEPT2 labeled No LLO + Ca2+	2	9	32	2	1	1	2	0.03125	0.03125	6.25
SEPT2 labeled No LLO + Ca2+	2	10	38	1	1	0	1	0.0263158	0	2.63158
SEPT2 labeled No LLO + Ca2+	3	1	35	0	0	0	0	0	0	0
SEPT2 labeled No LLO + Ca2+	3	2	57	1	2	0	2	0.0350877	0	1.75439
SEPT2 labeled No LLO + Ca2+	3	3	43	1	1	0	1	0.0232558	0	2.32558
SEPT2 labeled No LLO + Ca2+	3	4	50	1	1	0	1	0.02	0	2
SEPT2 labeled No LLO + Ca2+	3	5	35	0	0	0	0	0	0	0
SEPT2 labeled No LLO + Ca2+	3	6	26	0	0	0	0	0	0	0
SEPT2 labeled No LLO + Ca2+	3	7	33	1	0	1	1	0	0.030303	3.0303
SEPT2 labeled No LLO + Ca2+	3	8	30	0	0	0	0	0	0	0
SEPT2 labeled No LLO + Ca2+	3	9	41	1	1	0	1	0.0243902	0	2.43902
SEPT2 labeled No LLO + Ca2+	3	10	17	1	1	0	1	0.0588235	0	5.88235
SEPT7 labeled 15 min LLO + Ca2+	1	1	9	9	6	4	10	0.666667	0.444444	100
SEPT7 labeled 15 min LLO + Ca2+	1	2	17	4	2	2	4	0.117647	0.117647	23.5294
SEPT7 labeled 15 min LLO + Ca2+	1	3	7	5	5	4	9	0.714286	0.571429	71.4286
SEPT7 labeled 15 min LLO + Ca2+	1	4	10	7	5	5	10	0.5	0.5	70
SEPT7 labeled 15 min LLO + Ca2+	1	5	11	6	5	6	11	0.454545	0.545455	54.5455
SEPT7 labeled 15 min LLO + Ca2+	1	6	3	3	0	3	3	0	1	100
SEPT7 labeled 15 min LLO + Ca2+	1	7	12	6	1	5	6	0.0833333	0.416667	50
SEPT7 labeled 15 min LLO + Ca2+	1	8	6	6	3	23	26	0.5	3.83333	100
SEPT7 labeled 15 min LLO + Ca2+	1	9	10	9	0	24	24	0	2.4	90
SEPT7 labeled 15 min LLO + Ca2+	1	10	10	9	4	11	15	0.4	1.1	90
SEPT7 labeled 15 min LLO + Ca2+	1	11	8	8	3	18	21	0.375	2.25	100
SEPT7 labeled 15 min LLO + Ca2+	1	12	10	8	8	6	14	0.8	0.6	80
SEPT7 labeled 15 min LLO + Ca2+	1	13	15	14	8	18	26	0.533333	1.2	93.3333
SEPT7 labeled 15 min LLO + Ca2+	1	14	13	12	10	12	22	0.769231	0.923077	92.3077
SEPT7 labeled 15 min LLO + Ca2+	1	15	12	12	0	46	46	0	3.83333	100
SEPT7 labeled 15 min LLO + Ca2+	1	16	10	6	0	9	9	0	0.9	60
SEPT7 labeled 15 min LLO + Ca2+	1	17	13	3	0	3	3	0	0.230769	23.0769
SEPT7 labeled 15 min LLO + Ca2+	1	18	11	9	3	12	15	0.272727	1.09091	81.8182
SEPT7 labeled 15 min LLO + Ca2+	1	19	12	12	6	24	30	0.5	2	100
SEPT7 labeled 15 min LLO + Ca2+	1	20	13	13	10	15	25	0.769231	1.15385	100
SEPT7 labeled 15 min LLO + Ca2+	2	1	39	29	6	51	57	0.153846	1.30769	74.359
SEPT7 labeled 15 min LLO + Ca2+	2	2	21	17	11	45	56	0.52381	2.14286	80.9524
SEPT7 labeled 15 min LLO + Ca2+	2	3	30	20	5	49	54	0.166667	1.63333	66.6667
SEPT7 labeled 15 min LLO + Ca2+	2	4	18	13	13	11	24	0.722222	0.611111	72.2222
SEPT7 labeled 15 min LLO + Ca2+	2	5	46	21	9	19	28	0.195652	0.413043	45.6522
SEPT7 labeled 15 min LLO + Ca2+	2	6	23	15	0	40	40	0	1.73913	65.2174
SEPT7 labeled 15 min LLO + Ca2+	2	7	28	20	12	41	53	0.428571	1.46429	71.4286
SEPT7 labeled 15 min LLO + Ca2+	2	8	30	27	17	28	45	0.566667	0.933333	90
SEPT7 labeled 15 min LLO + Ca2+	2	9	19	13	10	29	39	0.526316	1.52632	68.4211
SEPT7 labeled 15 min LLO + Ca2+	2	10	28	24	17	34	51	0.607143	1.21429	85.7143
SEPT7 labeled 15 min LLO + Ca2+	2	11	56	42	23	36	59	0.410714	0.642857	75
SEPT7 labeled 15 min LLO + Ca2+	2	12	19	17	9	24	33	0.473684	1.26316	89.4737
SEPT7 labeled 15 min LLO + Ca2+	3	1	15	10	7	9	16	0.466667	0.6	66.6667
SEPT7 labeled 15 min LLO + Ca2+	3	2	3	1	1	1	2	0.333333	0.333333	33.3333
SEPT7 labeled 15 min LLO + Ca2+	3	3	13	6	2	11	13	0.153846	0.846154	46.1538
SEPT7 labeled 15 min LLO + Ca2+	3	4	12	6	0	16	16	0	1.33333	50
SEPT7 labeled 15 min LLO + Ca2+	3	5	10	6	8	13	21	0.8	1.3	60
SEPT7 labeled 15 min LLO + Ca2+	3	6	12	7	6	14	20	0.5	1.16667	58.3333
SEPT7 labeled 15 min LLO + Ca2+	3	7	9	6	5	18	23	0.555556	2	66.6667
SEPT7 labeled 15 min LLO + Ca2+	3	8	5	4	2	9	11	0.4	1.8	80
SEPT7 labeled 15 min LLO + Ca2+	3	9	9	6	2	18	20	0.222222	2	66.6667
SEPT7 labeled 15 min LLO + Ca2+	3	10	7	6	6	3	9	0.857143	0.428571	85.7143
SEPT7 labeled 15 min LLO + Ca2+	3	11	10	10	12	10	22	1.2	1	100
SEPT7 labeled 15 min LLO + Ca2+	3	12	10	5	5	8	13	0.5	0.8	50
SEPT7 labeled 15 min LLO + Ca2+	3	13	5	3	4	8	12	0.8	1.6	60
SEPT7 labeled 15 min LLO + Ca2+	3	14	9	3	5	8	13	0.555556	0.888889	33.3333
SEPT7 labeled 15 min LLO + Ca2+	3	15	12	3	0	5	5	0	0.416667	25
SEPT7 labeled 15 min LLO + Ca2+	3	16	12	6	3	7	10	0.25	0.583333	50
SEPT7 labeled 15 min LLO + Ca2+	3	17	3	3	3	13	16	1	4.33333	100
