# Supplementary material for: The septin cytoskeleton is required for plasma membrane repair
Source: EMBO Rep. 2024 Jul 5;25(9):11. doi: 10.1038/s44319-024-00195-6 (PMC11387490; doi:10.1038/s44319-024-00195-6)
Supplement: Supplementary file 9 — Source data Fig. 3 [file 44319_2024_195_MOESM9_ESM.zip › Figure 3/Fig3C Data.xlsx]

## Sheet: Description
Data shows HeLa cells exposed to 0.5 nM LLO for 5, 10, or 15 min, then fixed. After fixation cells were labeled SEPT2, SEPT7, ANXA2, F-actin, and/or ALIX. The number of knobs and loops was enumerated with the SEPT2 or SEPT7 fluorescence, along with the total number of cells and the number of knobs and loops that colocalized with F-actin, ANXA2 or ALIX. The % of Knobs and loops that colocalized wi…

## Sheet: Data
Experimental Condition	Experiment #	Image #	Total Cells/ Image	SEPT2 Knobs+ SEPT2 Loops (K+L)	SEPT2 Knobs+ SEPT2 Loops Colocalized with ANXA2	SEPT2 Knobs+ SEPT2 Loops Colocalized with F-Actin	%K+L Colocalized with ANXA2	%K+L Colocalized with F-Actin
SEPT 2 / F-actin/ ANXA2 labeled cells 15 min LLO + Ca2+	1	1	14	38	38	38	100	100
SEPT 2 / F-actin/ ANXA2 labeled cells 15 min LLO + Ca2+	1	2	8	34	34	30	100	88.2353
SEPT 2 / F-actin/ ANXA2 labeled cells 15 min LLO + Ca2+	1	3	14	25	25	25	100	100
SEPT 2 / F-actin/ ANXA2 labeled cells 15 min LLO + Ca2+	1	4	13	34	34	32	100	94.1176
SEPT 2 / F-actin/ ANXA2 labeled cells 15 min LLO + Ca2+	1	5	8	33	32	32	96.9697	96.9697
SEPT 2 / F-actin/ ANXA2 labeled cells 15 min LLO + Ca2+	1	6	8	38	38	37	100	97.3684
SEPT 2 / F-actin/ ANXA2 labeled cells 15 min LLO + Ca2+	1	7	15	50	50	50	100	100
SEPT 2 / F-actin/ ANXA2 labeled cells 15 min LLO + Ca2+	1	8	12	17	17	16	100	94.1176
SEPT 2 / F-actin/ ANXA2 labeled cells 15 min LLO + Ca2+	1	9	15	12	12	11	100	91.6667
SEPT 2 / F-actin/ ANXA2 labeled cells 15 min LLO + Ca2+	1	10	11	45	42	45	93.3333	100
SEPT 2 / F-actin/ ANXA2 labeled cells 15 min LLO + Ca2+	1	11	10	33	33	29	100	87.8788
SEPT 2 / F-actin/ ANXA2 labeled cells 15 min LLO + Ca2+	1	12	13	38	38	38	100	100
SEPT 2 / F-actin/ ANXA2 labeled cells 15 min LLO + Ca2+	1	13	15	67	63	67	94.0299	100
SEPT 2 / F-actin/ ANXA2 labeled cells 15 min LLO + Ca2+	1	14	13	53	50	53	94.3396	100
SEPT 2 / F-actin/ ANXA2 labeled cells 15 min LLO + Ca2+	1	15	2	12	12	12	100	100
SEPT 2 / F-actin/ ANXA2 labeled cells 15 min LLO + Ca2+	1	16	12	38	38	34	100	89.4737
SEPT 2 / F-actin/ ANXA2 labeled cells 15 min LLO + Ca2+	1	17	9	50	47	48	94	96
SEPT 2 / F-actin/ ANXA2 labeled cells 15 min LLO + Ca2+	1	18	22	51	51	51	100	100
SEPT 2 / F-actin/ ANXA2 labeled cells 15 min LLO + Ca2+	2	1	12	37	34	37	91.8919	100
SEPT 2 / F-actin/ ANXA2 labeled cells 15 min LLO + Ca2+	2	2	10	34	30	34	88.2353	100
SEPT 2 / F-actin/ ANXA2 labeled cells 15 min LLO + Ca2+	2	3	14	28	25	28	89.2857	100
SEPT 2 / F-actin/ ANXA2 labeled cells 15 min LLO + Ca2+	2	4	4	10	5	4	50	40
SEPT 2 / F-actin/ ANXA2 labeled cells 15 min LLO + Ca2+	2	5	4	9	8	9	88.8889	100
SEPT 2 / F-actin/ ANXA2 labeled cells 15 min LLO + Ca2+	2	6	7	14	13	14	92.8571	100
SEPT 2 / F-actin/ ANXA2 labeled cells 15 min LLO + Ca2+	2	7	6	21	21	20	100	95.2381
SEPT 2 / F-actin/ ANXA2 labeled cells 15 min LLO + Ca2+	2	8	9	14	14	14	100	100
SEPT 2 / F-actin/ ANXA2 labeled cells 15 min LLO + Ca2+	2	9	8	20	18	20	90	100
SEPT 2 / F-actin/ ANXA2 labeled cells 15 min LLO + Ca2+	2	10	12	8	7	8	87.5	100
SEPT 2 / F-actin/ ANXA2 labeled cells 15 min LLO + Ca2+	2	11	13	22	21	20	95.4545	90.9091
SEPT 2 / F-actin/ ANXA2 labeled cells 15 min LLO + Ca2+	2	12	5	21	21	20	100	95.2381
SEPT 2 / F-actin/ ANXA2 labeled cells 15 min LLO + Ca2+	2	13	8	17	16	17	94.1176	100
SEPT 2 / F-actin/ ANXA2 labeled cells 15 min LLO + Ca2+	2	14	5	5	5	5	100	100
SEPT 2 / F-actin/ ANXA2 labeled cells 15 min LLO + Ca2+	2	15	6	17	16	17	94.1176	100
SEPT 2 / F-actin/ ANXA2 labeled cells 15 min LLO + Ca2+	2	16	6	10	8	10	80	100
SEPT 2 / F-actin/ ANXA2 labeled cells 15 min LLO + Ca2+	2	17	4	10	10	10	100	100
SEPT 2 / F-actin/ ANXA2 labeled cells 15 min LLO + Ca2+	2	18	5	13	12	13	92.3077	100
SEPT 2 / F-actin/ ANXA2 labeled cells 15 min LLO + Ca2+	2	19	9	7	5	7	71.4286	100
SEPT 2 / F-actin/ ANXA2 labeled cells 15 min LLO + Ca2+	2	20	3	5	5	5	100	100
SEPT 2 / F-actin/ ANXA2 labeled cells 15 min LLO + Ca2+	2	21	11	22	22	22	100	100
SEPT 2 / F-actin/ ANXA2 labeled cells 15 min LLO + Ca2+	2	22	11	31	31	31	100	100
SEPT 2 / F-actin/ ANXA2 labeled cells 15 min LLO + Ca2+	2	23	3	18	18	18	100	100
SEPT 2 / F-actin/ ANXA2 labeled cells 15 min LLO + Ca2+	3	1	25	20	18	20	90	100
SEPT 2 / F-actin/ ANXA2 labeled cells 15 min LLO + Ca2+	3	2	35	15	15	15	100	100
SEPT 2 / F-actin/ ANXA2 labeled cells 15 min LLO + Ca2+	3	3	32	45	40	45	88.8889	100
SEPT 2 / F-actin/ ANXA2 labeled cells 15 min LLO + Ca2+	3	4	15	22	19	22	86.3636	100
SEPT 2 / F-actin/ ANXA2 labeled cells 15 min LLO + Ca2+	3	5	30	35	31	35	88.5714	100
SEPT 2 / F-actin/ ANXA2 labeled cells 15 min LLO + Ca2+	3	6	10	22	17	20	77.2727	90.9091
SEPT 2 / F-actin/ ANXA2 labeled cells 15 min LLO + Ca2+	3	7	10	19	19	18	100	94.7368
SEPT 2 / F-actin/ ANXA2 labeled cells 15 min LLO + Ca2+	3	8	5	9	9	9	100	100
SEPT 2 / F-actin/ ANXA2 labeled cells 15 min LLO + Ca2+	3	9	7	14	14	14	100	100
SEPT 2 / F-actin/ ANXA2 labeled cells 15 min LLO + Ca2+	3	10	22	24	19	22	79.1667	91.6667
SEPT 2 / F-actin/ ANXA2 labeled cells 15 min LLO + Ca2+	3	11	7	14	12	14	85.7143	100
SEPT 2 / F-actin/ ANXA2 labeled cells 15 min LLO + Ca2+	3	12	5	23	21	23	91.3043	100
SEPT 2 / F-actin/ ANXA2 labeled cells 15 min LLO + Ca2+	3	13	5	27	24	27	88.8889	100
SEPT 2 / F-actin/ ANXA2 labeled cells 15 min LLO + Ca2+	3	14	1	8	8	8	100	100
SEPT 2 / F-actin/ ANXA2 labeled cells 15 min LLO + Ca2+	3	15	8	11	10	11	90.9091	100
SEPT 2 / F-actin/ ANXA2 labeled cells 15 min LLO + Ca2+	3	16	4	10	9	9	90	90
SEPT 2 / F-actin/ ANXA2 labeled cells 15 min LLO + Ca2+	3	17	2	6	6	6	100	100
SEPT 2 / F-actin/ ANXA2 labeled cells 15 min LLO + Ca2+	3	18	4	9	9	9	100	100
SEPT 2 / F-actin/ ANXA2 labeled cells 15 min LLO + Ca2+	3	19	2	9	9	9	100	100
SEPT 2 / F-actin/ ANXA2 labeled cells 15 min LLO + Ca2+	3	20	1	2	2	2	100	100
SEPT 2 / F-actin/ ANXA2 labeled cells 10 min LLO + Ca2+	1	1	4	25	25	22	100	88
SEPT 2 / F-actin/ ANXA2 labeled cells 10 min LLO + Ca2+	1	2	8	19	19	16	100	84.2105
SEPT 2 / F-actin/ ANXA2 labeled cells 10 min LLO + Ca2+	1	3	14	30	30	27	100	90
SEPT 2 / F-actin/ ANXA2 labeled cells 10 min LLO + Ca2+	1	4	4	26	26	22	100	84.6154
SEPT 2 / F-actin/ ANXA2 labeled cells 10 min LLO + Ca2+	1	5	19	13	12	8	92.3077	61.5385
SEPT 2 / F-actin/ ANXA2 labeled cells 10 min LLO + Ca2+	1	6	13	13	13	9	100	69.2308
SEPT 2 / F-actin/ ANXA2 labeled cells 10 min LLO + Ca2+	1	7	8	16	15	11	93.75	68.75
SEPT 2 / F-actin/ ANXA2 labeled cells 10 min LLO + Ca2+	1	8	15	18	16	18	88.8889	100
SEPT 2 / F-actin/ ANXA2 labeled cells 10 min LLO + Ca2+	1	9	13	2	2	2	100	100
SEPT 2 / F-actin/ ANXA2 labeled cells 10 min LLO + Ca2+	1	10	14	5	5	5	100	100
SEPT 2 / F-actin/ ANXA2 labeled cells 10 min LLO + Ca2+	1	11	11	0	0	0
SEPT 2 / F-actin/ ANXA2 labeled cells 10 min LLO + Ca2+	1	12	15	6	6	6	100	100
SEPT 2 / F-actin/ ANXA2 labeled cells 10 min LLO + Ca2+	1	13	17	3	3	3	100	100
SEPT 2 / F-actin/ ANXA2 labeled cells 10 min LLO + Ca2+	1	14	8	0
SEPT 2 / F-actin/ ANXA2 labeled cells 10 min LLO + Ca2+	1	15	14	0
SEPT 2 / F-actin/ ANXA2 labeled cells 10 min LLO + Ca2+	1	16	11	22	22	20	100	90.9091
SEPT 2 / F-actin/ ANXA2 labeled cells 10 min LLO + Ca2+	1	17	9	15	15	13	100	86.6667
SEPT 2 / F-actin/ ANXA2 labeled cells 10 min LLO + Ca2+	1	18	12	41	41	37	100	90.2439
SEPT 2 / F-actin/ ANXA2 labeled cells 10 min LLO + Ca2+	1	19	10	5	5	5	100	100
SEPT 2 / F-actin/ ANXA2 labeled cells 10 min LLO + Ca2+	2	1	40	24	21	22	87.5	91.6667
SEPT 2 / F-actin/ ANXA2 labeled cells 10 min LLO + Ca2+	2	2	26	9	9	9	100	100
SEPT 2 / F-actin/ ANXA2 labeled cells 10 min LLO + Ca2+	2	3	16	26	25	25	96.1538	96.1538
SEPT 2 / F-actin/ ANXA2 labeled cells 10 min LLO + Ca2+	2	4	45	47	39	40	82.9787	85.1064
SEPT 2 / F-actin/ ANXA2 labeled cells 10 min LLO + Ca2+	2	5	29	52	47	50	90.3846	96.1538
SEPT 2 / F-actin/ ANXA2 labeled cells 10 min LLO + Ca2+	2	6	39	61	52	57	85.2459	93.4426
SEPT 2 / F-actin/ ANXA2 labeled cells 10 min LLO + Ca2+	2	7	40	49	36	37	73.4694	75.5102
SEPT 2 / F-actin/ ANXA2 labeled cells 10 min LLO + Ca2+	2	8	62	65	43	45	66.1538	69.2308
SEPT 2 / F-actin/ ANXA2 labeled cells 10 min LLO + Ca2+	2	9	40	44	36	38	81.8182	86.3636
SEPT 2 / F-actin/ ANXA2 labeled cells 10 min LLO + Ca2+	3	1	46	29	27	28	93.1034	96.5517
SEPT 2 / F-actin/ ANXA2 labeled cells 10 min LLO + Ca2+	3	2	45	47	42	45	89.3617	95.7447
SEPT 2 / F-actin/ ANXA2 labeled cells 10 min LLO + Ca2+	3	3	38	36	34	36	94.4444	100
SEPT 2 / F-actin/ ANXA2 labeled cells 10 min LLO + Ca2+	3	4	41	45	40	44	88.8889	97.7778
SEPT 2 / F-actin/ ANXA2 labeled cells 10 min LLO + Ca2+	3	5	45	43	42	37	97.6744	86.0465
SEPT 2 / F-actin/ ANXA2 labeled cells 10 min LLO + Ca2+	3	6	32	27	26	26	96.2963	96.2963
SEPT 2 / F-actin/ ANXA2 labeled cells 10 min LLO + Ca2+	3	7	41	57	50	56	87.7193	98.2456
SEPT 2 / F-actin/ ANXA2 labeled cells 10 min LLO + Ca2+	3	8	47	14	13	13	92.8571	92.8571
SEPT 2 / F-actin/ ANXA2 labeled cells 10 min LLO + Ca2+	3	9	49	32	26	31	81.25	96.875
SEPT 2 / F-actin/ ANXA2 labeled cells 10 min LLO + Ca2+	3	10	38	33	27	30	81.8182	90.9091
SEPT 2 / F-actin/ ANXA2 labeled cells 5 min LLO + Ca2+	1	1	16	5	5	3	100	60
SEPT 2 / F-actin/ ANXA2 labeled cells 5 min LLO + Ca2+	1	2	11	6	6	6	100	100
SEPT 2 / F-actin/ ANXA2 labeled cells 5 min LLO + Ca2+	1	3	18	2	2	2	100	100
SEPT 2 / F-actin/ ANXA2 labeled cells 5 min LLO + Ca2+	1	4	6	0
SEPT 2 / F-actin/ ANXA2 labeled cells 5 min LLO + Ca2+	1	5	19	7	7	7	100	100
SEPT 2 / F-actin/ ANXA2 labeled cells 5 min LLO + Ca2+	1	6	7	14	14	14	100	100
SEPT 2 / F-actin/ ANXA2 labeled cells 5 min LLO + Ca2+	1	7	8	0
SEPT 2 / F-actin/ ANXA2 labeled cells 5 min LLO + Ca2+	1	8	10	2	2	2	100	100
SEPT 2 / F-actin/ ANXA2 labeled cells 5 min LLO + Ca2+	1	9	13	2	2	2	100	100
SEPT 2 / F-actin/ ANXA2 labeled cells 5 min LLO + Ca2+	1	10	7	0
SEPT 2 / F-actin/ ANXA2 labeled cells 5 min LLO + Ca2+	1	11	15	12	12	10	100	83.3333
SEPT 2 / F-actin/ ANXA2 labeled cells 5 min LLO + Ca2+	1	12	10	0
SEPT 2 / F-actin/ ANXA2 labeled cells 5 min LLO + Ca2+	1	13	8	1	1	1	100	100
SEPT 2 / F-actin/ ANXA2 labeled cells 5 min LLO + Ca2+	1	14	15	0	0	0
SEPT 2 / F-actin/ ANXA2 labeled cells 5 min LLO + Ca2+	1	15	10	0
SEPT 2 / F-actin/ ANXA2 labeled cells 5 min LLO + Ca2+	1	16	17	0
SEPT 2 / F-actin/ ANXA2 labeled cells 5 min LLO + Ca2+	1	17	7	0
SEPT 2 / F-actin/ ANXA2 labeled cells 5 min LLO + Ca2+	1	18	9	12	12	12	100	100
SEPT 2 / F-actin/ ANXA2 labeled cells 5 min LLO + Ca2+	1	19	14	11	11	10	100	90.9091
SEPT 2 / F-actin/ ANXA2 labeled cells 5 min LLO + Ca2+	1	20	7	3	3	3	100	100
SEPT 2 / F-actin/ ANXA2 labeled cells 5 min LLO + Ca2+	1	21	7	9	9	8	100	88.8889
SEPT 2 / F-actin/ ANXA2 labeled cells 5 min LLO + Ca2+	1	22	8	0
SEPT 2 / F-actin/ ANXA2 labeled cells 5 min LLO + Ca2+	1	23	5	0
SEPT 2 / F-actin/ ANXA2 labeled cells 5 min LLO + Ca2+	2	1	32	2	2	2	100	100
SEPT 2 / F-actin/ ANXA2 labeled cells 5 min LLO + Ca2+	2	2	45	2	2	2	100	100
SEPT 2 / F-actin/ ANXA2 labeled cells 5 min LLO + Ca2+	2	3	35	16	9	14	56.25	87.5
SEPT 2 / F-actin/ ANXA2 labeled cells 5 min LLO + Ca2+	2	4	33	2	1	2	50	100
SEPT 2 / F-actin/ ANXA2 labeled cells 5 min LLO + Ca2+	2	5	38	9	8	8	88.8889	88.8889
SEPT 2 / F-actin/ ANXA2 labeled cells 5 min LLO + Ca2+	2	6	34	74	66	45	89.1892	60.8108
SEPT 2 / F-actin/ ANXA2 labeled cells 5 min LLO + Ca2+	2	7	24	4	4	4	100	100
SEPT 2 / F-actin/ ANXA2 labeled cells 5 min LLO + Ca2+	2	8	22	24	16	18	66.6667	75
SEPT 2 / F-actin/ ANXA2 labeled cells 5 min LLO + Ca2+	2	9	29	22	20	18	90.9091	81.8182
SEPT 2 / F-actin/ ANXA2 labeled cells 5 min LLO + Ca2+	2	10	36	18	17	18	94.4444	100
SEPT 2 / F-actin/ ANXA2 labeled cells 5 min LLO + Ca2+	2	11	36	37	28	24	75.6757	64.8649
SEPT 2 / F-actin/ ANXA2 labeled cells 5 min LLO + Ca2+	3	1	25	31	27	26	87.0968	83.871
SEPT 2 / F-actin/ ANXA2 labeled cells 5 min LLO + Ca2+	3	2	33	6	5	6	83.3333	100
SEPT 2 / F-actin/ ANXA2 labeled cells 5 min LLO + Ca2+	3	3	36	11	11	11	100	100
SEPT 2 / F-actin/ ANXA2 labeled cells 5 min LLO + Ca2+	3	4	41	8	7	8	87.5	100
SEPT 2 / F-actin/ ANXA2 labeled cells 5 min LLO + Ca2+	3	5	35	54	48	50	88.8889	92.5926
SEPT 2 / F-actin/ ANXA2 labeled cells 5 min LLO + Ca2+	3	6	56	47	43	41	91.4894	87.234
SEPT 2 / F-actin/ ANXA2 labeled cells 5 min LLO + Ca2+	3	7	49	36	36	31	100	86.1111
SEPT 2 / F-actin/ ANXA2 labeled cells 5 min LLO + Ca2+	3	8	54	26	25	26	96.1538	100
SEPT 2 / F-actin/ ANXA2 labeled cells 5 min LLO + Ca2+	3	9	38	28	24	26	85.7143	92.8571
Experimental Condition	Experiment #	Image #	Total Cells/ Image	SEPT7 Knobs+ SEPT7 Loops (K+L)	SEPT7 Knobs+ SEPT7 Loops Colocalized with ANXA2	SEPT7 Knobs+ SEPT7 Loops Colocalized with F-Actin	%K+L Colocalized with ANXA2	%K+L Colocalized with F-Actin
SEPT 7 / F-actin/ ANXA2 labeled cells 15 min LLO + Ca2+	1	1	9	10	9	10	90	100
SEPT 7 / F-actin/ ANXA2 labeled cells 15 min LLO + Ca2+	1	2	17	4	4	4	100	100
SEPT 7 / F-actin/ ANXA2 labeled cells 15 min LLO + Ca2+	1	3	7	9	9	9	100	100
SEPT 7 / F-actin/ ANXA2 labeled cells 15 min LLO + Ca2+	1	4	10	10	9	10	90	100
SEPT 7 / F-actin/ ANXA2 labeled cells 15 min LLO + Ca2+	1	5	11	11	10	11	90.9091	100
SEPT 7 / F-actin/ ANXA2 labeled cells 15 min LLO + Ca2+	1	6	3	3	3	3	100	100
SEPT 7 / F-actin/ ANXA2 labeled cells 15 min LLO + Ca2+	1	7	12	6	6	6	100	100
SEPT 7 / F-actin/ ANXA2 labeled cells 15 min LLO + Ca2+	1	8	6	26	26	26	100	100
SEPT 7 / F-actin/ ANXA2 labeled cells 15 min LLO + Ca2+	1	9	10	24	24	24	100	100
SEPT 7 / F-actin/ ANXA2 labeled cells 15 min LLO + Ca2+	1	10	10	15	15	15	100	100
SEPT 7 / F-actin/ ANXA2 labeled cells 15 min LLO + Ca2+	1	11	8	21	21	21	100	100
SEPT 7 / F-actin/ ANXA2 labeled cells 15 min LLO + Ca2+	1	12	10	14	14	14	100	100
SEPT 7 / F-actin/ ANXA2 labeled cells 15 min LLO + Ca2+	1	13	15	26	26	26	100	100
SEPT 7 / F-actin/ ANXA2 labeled cells 15 min LLO + Ca2+	1	14	13	22	22	22	100	100
SEPT 7 / F-actin/ ANXA2 labeled cells 15 min LLO + Ca2+	1	15	12	46	46	46	100	100
SEPT 7 / F-actin/ ANXA2 labeled cells 15 min LLO + Ca2+	1	16	10	9	9	9	100	100
SEPT 7 / F-actin/ ANXA2 labeled cells 15 min LLO + Ca2+	1	17	13	3	3	3	100	100
SEPT 7 / F-actin/ ANXA2 labeled cells 15 min LLO + Ca2+	1	18	11	15	15	15	100	100
SEPT 7 / F-actin/ ANXA2 labeled cells 15 min LLO + Ca2+	1	19	12	30	30	30	100	100
SEPT 7 / F-actin/ ANXA2 labeled cells 15 min LLO + Ca2+	1	20	13	25	25	25	100	100
SEPT 7 / F-actin labeled cells 15 min LLO + Ca2+	2	1	39	57		57		100
SEPT 7 / F-actin labeled cells 15 min LLO + Ca2+	2	2	21	56		56		100
SEPT 7 / F-actin labeled cells 15 min LLO + Ca2+	2	3	30	54		54		100
SEPT 7 / F-actin labeled cells 15 min LLO + Ca2+	2	4	18	24		24		100
SEPT 7 / F-actin labeled cells 15 min LLO + Ca2+	2	5	46	28		28		100
SEPT 7 / F-actin labeled cells 15 min LLO + Ca2+	2	6	23	40		40		100
SEPT 7 / F-actin labeled cells 15 min LLO + Ca2+	2	7	28	53		53		100
SEPT 7 / F-actin labeled cells 15 min LLO + Ca2+	2	8	30	45		45		100
SEPT 7 / F-actin labeled cells 15 min LLO + Ca2+	2	9	19	39		39		100
SEPT 7 / F-actin labeled cells 15 min LLO + Ca2+	2	10	28	51		51		100
SEPT 7 / F-actin labeled cells 15 min LLO + Ca2+	2	11	56	59		59		100
SEPT 7 / F-actin labeled cells 15 min LLO + Ca2+	2	12	19	33		33		100
SEPT 7 / F-actin/ ANXA2 labeled cells 15 min LLO + Ca2+	3	1	15	16	14	16	87.5	100
SEPT 7 / F-actin/ ANXA2 labeled cells 15 min LLO + Ca2+	3	2	3	2	2	2	100	100
SEPT 7 / F-actin/ ANXA2 labeled cells 15 min LLO + Ca2+	3	3	13	13	13	13	100	100
SEPT 7 / F-actin/ ANXA2 labeled cells 15 min LLO + Ca2+	3	4	12	16	16	16	100	100
SEPT 7 / F-actin/ ANXA2 labeled cells 15 min LLO + Ca2+	3	5	10	21	21	20	100	95.2381
SEPT 7 / F-actin/ ANXA2 labeled cells 15 min LLO + Ca2+	3	6	12	20	20	20	100	100
SEPT 7 / F-actin/ ANXA2 labeled cells 15 min LLO + Ca2+	3	7	9	23	21	23	91.3043	100
SEPT 7 / F-actin/ ANXA2 labeled cells 15 min LLO + Ca2+	3	8	5	11	11	11	100	100
SEPT 7 / F-actin/ ANXA2 labeled cells 15 min LLO + Ca2+	3	9	9	20	17	19	85	95
SEPT 7 / F-actin/ ANXA2 labeled cells 15 min LLO + Ca2+	3	10	7	9	9	9	100	100
SEPT 7 / F-actin/ ANXA2 labeled cells 15 min LLO + Ca2+	3	11	10	22	20	22	90.9091	100
SEPT 7 / F-actin/ ANXA2 labeled cells 15 min LLO + Ca2+	3	12	10	13	12	13	92.3077	100
SEPT 7 / F-actin/ ANXA2 labeled cells 15 min LLO + Ca2+	3	13	5	12	10	12	83.3333	100
SEPT 7 / F-actin/ ANXA2 labeled cells 15 min LLO + Ca2+	3	14	9	13	13	13	100	100
SEPT 7 / F-actin/ ANXA2 labeled cells 15 min LLO + Ca2+	3	15	12	5	5	5	100	100
SEPT 7 / F-actin/ ANXA2 labeled cells 15 min LLO + Ca2+	3	16	12	10	10	10	100	100
SEPT 7 / F-actin/ ANXA2 labeled cells 15 min LLO + Ca2+	3	17	3	16	16	16	100	100
Experimental Condition	Experiment #	Image #	Total Cells/ Image	SEPT2 Knobs+ SEPT2 Loops (K+L)	SEPT2 Knobs+ SEPT2 Loops Colocalized with ALIX	%K+L Colocalized with ALIX
SEPT 2 / ALIX labeled cells 15 min LLO + Ca2+	1	1	22	40	7	17.5
SEPT 2 / ALIX labeled cells 15 min LLO + Ca2+	1	2	20	41	7	17.0732
SEPT 2 / ALIX labeled cells 15 min LLO + Ca2+	1	3	26	63	13	20.6349
SEPT 2 / ALIX labeled cells 15 min LLO + Ca2+	1	4	29	58	8	13.7931
SEPT 2 / ALIX labeled cells 15 min LLO + Ca2+	1	5	38	54	15	27.7778
SEPT 2 / ALIX labeled cells 15 min LLO + Ca2+	1	6	38	49	17	34.6939
SEPT 2 / ALIX labeled cells 15 min LLO + Ca2+	1	7	46	69	11	15.942
SEPT 2 / ALIX labeled cells 15 min LLO + Ca2+	1	8	24	39	5	12.8205
SEPT 2 / ALIX labeled cells 15 min LLO + Ca2+	1	9	31	53	6	11.3208
SEPT 2 / ALIX labeled cells 15 min LLO + Ca2+	1	10	41	52	20	38.4615
SEPT 2 / ALIX labeled cells 15 min LLO + Ca2+	1	11	31	55	9	16.3636
SEPT 2 / ALIX labeled cells 15 min LLO + Ca2+	2	1	46	31	10	32.2581
SEPT 2 / ALIX labeled cells 15 min LLO + Ca2+	2	2	28	43	9	20.9302
SEPT 2 / ALIX labeled cells 15 min LLO + Ca2+	2	3	34	21	5	23.8095
SEPT 2 / ALIX labeled cells 15 min LLO + Ca2+	2	4	24	25	8	32
SEPT 2 / ALIX labeled cells 15 min LLO + Ca2+	2	5	36	30	10	33.3333
SEPT 2 / ALIX labeled cells 15 min LLO + Ca2+	2	6	40	46	7	15.2174
SEPT 2 / ALIX labeled cells 15 min LLO + Ca2+	2	7	22	62	14	22.5806
SEPT 2 / ALIX labeled cells 15 min LLO + Ca2+	2	8	33	79	22	27.8481
SEPT 2 / ALIX labeled cells 15 min LLO + Ca2+	2	9	55	24	9	37.5
SEPT 2 / ALIX labeled cells 15 min LLO + Ca2+	2	10	28	60	20	33.3333
SEPT 2 / ALIX labeled cells 15 min LLO + Ca2+	3	1	29	35	12	34.2857
SEPT 2 / ALIX labeled cells 15 min LLO + Ca2+	3	2	40	42	17	40.4762
SEPT 2 / ALIX labeled cells 15 min LLO + Ca2+	3	3	31	63	34	53.9683
SEPT 2 / ALIX labeled cells 15 min LLO + Ca2+	3	4	32	85	15	17.6471
SEPT 2 / ALIX labeled cells 15 min LLO + Ca2+	3	5	47	68	16	23.5294
SEPT 2 / ALIX labeled cells 15 min LLO + Ca2+	3	6	33	48	13	27.0833
SEPT 2 / ALIX labeled cells 15 min LLO + Ca2+	3	7	42	67	20	29.8507
SEPT 2 / ALIX labeled cells 15 min LLO + Ca2+	3	8	37	19	8	42.1053
SEPT 2 / ALIX labeled cells 15 min LLO + Ca2+	3	9	39	29	10	34.4828
SEPT 2 / ALIX labeled cells 15 min LLO + Ca2+	3	10	37	54	14	25.9259
Experimental Condition	Experiment #	Image #	Total Cells/ Image	SEPT7 Knobs+ SEPT7 Loops (K+L)	SEPT7 Knobs+ SEPT7 Loops Colocalized with ALIX	%K+L Colocalized with ALIX
SEPT 7 / ALIX labeled cells 15 min LLO + Ca2+	1	1	39	57	15	26.3158
SEPT 7 / ALIX labeled cells 15 min LLO + Ca2+	1	2	21	56	10	17.8571
SEPT 7 / ALIX labeled cells 15 min LLO + Ca2+	1	3	30	54	23	42.5926
SEPT 7 / ALIX labeled cells 15 min LLO + Ca2+	1	4	18	24	12	50
SEPT 7 / ALIX labeled cells 15 min LLO + Ca2+	1	5	46	28	7	25
SEPT 7 / ALIX labeled cells 15 min LLO + Ca2+	1	6	23	40	2	5
SEPT 7 / ALIX labeled cells 15 min LLO + Ca2+	1	7	28	53	9	16.9811
SEPT 7 / ALIX labeled cells 15 min LLO + Ca2+	1	8	30	45	13	28.8889
SEPT 7 / ALIX labeled cells 15 min LLO + Ca2+	1	9	19	39	1	2.5641
SEPT 7 / ALIX labeled cells 15 min LLO + Ca2+	1	10	28	51	21	41.1765
SEPT 7 / ALIX labeled cells 15 min LLO + Ca2+	1	11	56	59	19	32.2034
SEPT 7 / ALIX labeled cells 15 min LLO + Ca2+	1	12	19	33	4	12.1212
