# Supplementary material for: The septin cytoskeleton is required for plasma membrane repair
Source: EMBO Rep. 2024 Jul 5;25(9):11. doi: 10.1038/s44319-024-00195-6 (PMC11387490; doi:10.1038/s44319-024-00195-6)
Supplement: Supplementary file 10 — Source data Fig. 6 [file 44319_2024_195_MOESM10_ESM.zip › Figure 6/Fig6B and Fig6C Data.xlsx]

## Sheet: Description
Data shows the 3 experimental replicates for HeLa cells treated with FCF, DMSO, or not and exposed to 0.5 nM LLO for 15 min in 1.2 mM Ca2+ or Ca2+-Free media. After LLO exposure cells were fixed and labeled with SEPT2 primary antibodies, and Alexa Fluor 568 conjugated secondary antibodies. The number of knobs and loops were enumerated, along with the total number of cells and the number of cells …

## Sheet: Data
			Collected Data			Calculated from collected data
Experimental Condition	Experiment #	Image #	Total Cell Number/ Image	Number of Cells with Knobs or loops (K+L)	Total Number Knobs+Loops (K+L)	% cells with knobs or loops	K+L/total Cells	K+L/ cells with K+L
SEPT2 labeled 15 min LLO	1	1	14	11	38	78.5714	2.71429	3.45455
SEPT2 labeled 15 min LLO	1	2	8	5	34	62.5	4.25	6.8
SEPT2 labeled 15 min LLO	1	3	14	8	25	57.1429	1.78571	3.125
SEPT2 labeled 15 min LLO	1	4	13	12	34	92.3077	2.61538	2.83333
SEPT2 labeled 15 min LLO	1	5	8	5	33	62.5	4.125	6.6
SEPT2 labeled 15 min LLO	1	6	8	8	38	100	4.75	4.75
SEPT2 labeled 15 min LLO	1	7	15	10	50	66.6667	3.33333	5
SEPT2 labeled 15 min LLO	1	8	12	10	17	83.3333	1.41667	1.7
SEPT2 labeled 15 min LLO	1	9	15	9	12	60	0.8	1.33333
SEPT2 labeled 15 min LLO	1	10	11	11	45	100	4.09091	4.09091
SEPT2 labeled 15 min LLO	1	11	10	10	33	100	3.3	3.3
SEPT2 labeled 15 min LLO	1	12	13	13	38	100	2.92308	2.92308
SEPT2 labeled 15 min LLO	1	13	15	10	67	66.6667	4.46667	6.7
SEPT2 labeled 15 min LLO	1	14	13	10	53	76.9231	4.07692	5.3
SEPT2 labeled 15 min LLO	1	15	2	2	12	100	6	6
SEPT2 labeled 15 min LLO	1	16	12	9	38	75	3.16667	4.22222
SEPT2 labeled 15 min LLO	1	17	9	5	50	55.5556	5.55556	10
SEPT2 labeled 15 min LLO	1	18	22	14	51	63.6364	2.31818	3.64286
SEPT2 labeled 15 min LLO	2	1	12	12	37	100	3.08333	3.08333
SEPT2 labeled 15 min LLO	2	2	10	10	34	100	3.4	3.4
SEPT2 labeled 15 min LLO	2	3	14	14	28	100	2	2
SEPT2 labeled 15 min LLO	2	4	4	4	10	100	2.5	2.5
SEPT2 labeled 15 min LLO	2	5	4	3	9	75	2.25	3
SEPT2 labeled 15 min LLO	2	6	7	6	14	85.7143	2	2.33333
SEPT2 labeled 15 min LLO	2	7	6	5	21	83.3333	3.5	4.2
SEPT2 labeled 15 min LLO	2	8	9	8	14	88.8889	1.55556	1.75
SEPT2 labeled 15 min LLO	2	9	8	7	20	87.5	2.5	2.85714
SEPT2 labeled 15 min LLO	2	10	12	7	8	58.3333	0.666667	1.14286
SEPT2 labeled 15 min LLO	2	11	13	11	22	84.6154	1.69231	2
SEPT2 labeled 15 min LLO	2	12	5	5	21	100	4.2	4.2
SEPT2 labeled 15 min LLO	2	13	8	7	17	87.5	2.125	2.42857
SEPT2 labeled 15 min LLO	2	14	5	4	5	80	1	1.25
SEPT2 labeled 15 min LLO	2	15	6	6	17	100	2.83333	2.83333
SEPT2 labeled 15 min LLO	2	16	6	5	10	83.3333	1.66667	2
SEPT2 labeled 15 min LLO	2	17	4	4	10	100	2.5	2.5
SEPT2 labeled 15 min LLO	2	18	5	5	13	100	2.6	2.6
SEPT2 labeled 15 min LLO	2	19	9	6	7	66.6667	0.777778	1.16667
SEPT2 labeled 15 min LLO	2	20	3	2	5	66.6667	1.66667	2.5
SEPT2 labeled 15 min LLO	2	21	11	11	22	100	2	2
SEPT2 labeled 15 min LLO	2	22	11	10	31	90.9091	2.81818	3.1
SEPT2 labeled 15 min LLO	2	23	3	3	18	100	6	6
SEPT2 labeled 15 min LLO	3	1	22	15	40	68.1818	1.81818	2.66667
SEPT2 labeled 15 min LLO	3	2	20	16	41	80	2.05	2.5625
SEPT2 labeled 15 min LLO	3	3	26	22	63	84.6154	2.42308	2.86364
SEPT2 labeled 15 min LLO	3	4	29	23	58	79.3103	2	2.52174
SEPT2 labeled 15 min LLO	3	5	38	29	54	76.3158	1.42105	1.86207
SEPT2 labeled 15 min LLO	3	6	38	32	49	84.2105	1.28947	1.53125
SEPT2 labeled 15 min LLO	3	7	46	33	69	71.7391	1.5	2.09091
SEPT2 labeled 15 min LLO	3	8	24	13	39	54.1667	1.625	3
SEPT2 labeled 15 min LLO	3	9	31	23	53	74.1935	1.70968	2.30435
SEPT2 labeled 15 min LLO	3	10	41	35	52	85.3659	1.26829	1.48571
SEPT2 labeled 15 min LLO	3	11	31	28	55	90.3226	1.77419	1.96429
SEPT2 labeled 15 min LLO	4	1	25	12	20	48	0.8	1.66667
SEPT2 labeled 15 min LLO	4	2	35	29	15	82.8571	0.428571	0.517241
SEPT2 labeled 15 min LLO	4	3	32	14	45	43.75	1.40625	3.21429
SEPT2 labeled 15 min LLO	4	4	15	7	22	46.6667	1.46667	3.14286
SEPT2 labeled 15 min LLO	4	5	30	11	35	36.6667	1.16667	3.18182
SEPT2 labeled 15 min LLO	4	6	10	9	22	90	2.2	2.44444
SEPT2 labeled 15 min LLO	4	7	10	8	19	80	1.9	2.375
SEPT2 labeled 15 min LLO	4	8	5	4	9	80	1.8	2.25
SEPT2 labeled 15 min LLO	4	9	7	6	14	85.7143	2	2.33333
SEPT2 labeled 15 min LLO	4	10	22	13	24	59.0909	1.09091	1.84615
SEPT2 labeled 15 min LLO	4	11	7	5	14	71.4286	2	2.8
SEPT2 labeled 15 min LLO	4	12	5	4	23	80	4.6	5.75
SEPT2 labeled 15 min LLO	4	13	5	5	27	100	5.4	5.4
SEPT2 labeled 15 min LLO	4	14	1	1	8	100	8	8
SEPT2 labeled 15 min LLO	4	15	8	5	11	62.5	1.375	2.2
SEPT2 labeled 15 min LLO	4	16	4	4	10	100	2.5	2.5
SEPT2 labeled 15 min LLO	4	17	2	2	6	100	3	3
SEPT2 labeled 15 min LLO	4	18	4	4	9	100	2.25	2.25
SEPT2 labeled 15 min LLO	4	19	2	2	9	100	4.5	4.5
SEPT2 labeled 15 min LLO	4	20	1	1	2	100	2	2
SEPT2 labeled 15 min LLO no Ca2+	1	1	18	7	7	38.8889	0.388889	1
SEPT2 labeled 15 min LLO no Ca2+	1	2	15	0	0	0	0
SEPT2 labeled 15 min LLO no Ca2+	1	3	9	6	7	66.6667	0.777778	1.16667
SEPT2 labeled 15 min LLO no Ca2+	1	4	13	6	6	46.1538	0.461538	1
SEPT2 labeled 15 min LLO no Ca2+	1	5	10	0	0	0	0
SEPT2 labeled 15 min LLO no Ca2+	1	6	3	2	2	66.6667	0.666667	1
SEPT2 labeled 15 min LLO no Ca2+	1	7	8	2	11	25	1.375	5.5
SEPT2 labeled 15 min LLO no Ca2+	1	8	16	5	9	31.25	0.5625	1.8
SEPT2 labeled 15 min LLO no Ca2+	1	9	9	0	0	0	0
SEPT2 labeled 15 min LLO no Ca2+	1	10	15	1	1	6.66667	0.0666667	1
SEPT2 labeled 15 min LLO no Ca2+	1	11	7	1	2	14.2857	0.285714	2
SEPT2 labeled 15 min LLO no Ca2+	1	12	6	0	0	0	0
SEPT2 labeled 15 min LLO no Ca2+	1	13	11	3	3	27.2727	0.272727	1
SEPT2 labeled 15 min LLO no Ca2+	2	1	50	4	11	8	0.22	2.75
SEPT2 labeled 15 min LLO no Ca2+	2	2	45	0	0	0	0
SEPT2 labeled 15 min LLO no Ca2+	2	3	50	3	3	6	0.06	1
SEPT2 labeled 15 min LLO no Ca2+	2	4	39	0	0	0	0
SEPT2 labeled 15 min LLO no Ca2+	2	5	66	1	1	1.51515	0.0151515	1
SEPT2 labeled 15 min LLO no Ca2+	2	6	27	0	0	0	0
SEPT2 labeled 15 min LLO no Ca2+	2	7	24	1	2	4.16667	0.0833333	2
SEPT2 labeled 15 min LLO no Ca2+	2	8	35	3	4	8.57143	0.114286	1.33333
SEPT2 labeled 15 min LLO no Ca2+	2	9	34	1	1	2.94118	0.0294118	1
SEPT2 labeled 15 min LLO no Ca2+	2	10	24	0	0	0	0
SEPT2 labeled 15 min LLO no Ca2+	3	1	27	2	2	7.40741	0.0740741	1
SEPT2 labeled 15 min LLO no Ca2+	3	2	12	0	0	0	0
SEPT2 labeled 15 min LLO no Ca2+	3	3	30	0	0	0	0
SEPT2 labeled 15 min LLO no Ca2+	3	4	23	3	5	13.0435	0.217391	1.66667
SEPT2 labeled 15 min LLO no Ca2+	3	5	29	12	28	41.3793	0.965517	2.33333
SEPT2 labeled 15 min LLO no Ca2+	3	6	24	4	7	16.6667	0.291667	1.75
SEPT2 labeled 15 min LLO no Ca2+	3	7	43	0	0	0	0
SEPT2 labeled 15 min LLO no Ca2+	3	8	30	4	6	13.3333	0.2	1.5
SEPT2 labeled 15 min LLO no Ca2+	3	9	56	3	3	5.35714	0.0535714	1
SEPT2 labeled 15 min LLO no Ca2+	3	10	13	2	3	15.3846	0.230769	1.5
SEPT2 labeled 15 min LLO no Ca2+	3	11	26	3	3	11.5385	0.115385	1
SEPT2 labeled 15 min LLO no Ca2+	3	12	13	2	3	15.3846	0.230769	1.5
SEPT2 labeled 15 min LLO no Ca2+	3	13	35	1	1	2.85714	0.0285714	1
SEPT2 labeled 15 min LLO no Ca2+	3	14	32	0	0	0	0
SEPT2 labeled 15 min LLO no Ca2+	3	15	26	0	0	0	0
SEPT2 labeled 15 min LLO no Ca2+	3	16	59	0	0	0	0
SEPT2 labeled 15 min LLO no Ca2+	3	17	58	6	13	10.3448	0.224138	2.16667
SEPT2 labeled 15 min LLO FCF Treated	1	1	36	21	41	58.3333	1.13889	1.95238
SEPT2 labeled 15 min LLO FCF Treated	1	2	17	11	13	64.7059	0.764706	1.18182
SEPT2 labeled 15 min LLO FCF Treated	1	3	24	23	74	95.8333	3.08333	3.21739
SEPT2 labeled 15 min LLO FCF Treated	1	4	30	11	29	36.6667	0.966667	2.63636
SEPT2 labeled 15 min LLO FCF Treated	1	5	20	19	110	95	5.5	5.78947
SEPT2 labeled 15 min LLO FCF Treated	1	6	24	15	58	62.5	2.41667	3.86667
SEPT2 labeled 15 min LLO FCF Treated	1	7	11	11	59	100	5.36364	5.36364
SEPT2 labeled 15 min LLO FCF Treated	1	8	26	6	15	23.0769	0.576923	2.5
SEPT2 labeled 15 min LLO FCF Treated	1	9	25	5	11	20	0.44	2.2
SEPT2 labeled 15 min LLO FCF Treated	1	10	14	14	41	100	2.92857	2.92857
SEPT2 labeled 15 min LLO FCF Treated	2	1	65	45	189	69.2308	2.90769	4.2
SEPT2 labeled 15 min LLO FCF Treated	2	2	58	27	105	46.5517	1.81034	3.88889
SEPT2 labeled 15 min LLO FCF Treated	2	3	54	39	160	72.2222	2.96296	4.10256
SEPT2 labeled 15 min LLO FCF Treated	2	4	33	26	144	78.7879	4.36364	5.53846
SEPT2 labeled 15 min LLO FCF Treated	2	5	16	12	73	75	4.5625	6.08333
SEPT2 labeled 15 min LLO FCF Treated	2	6	31	20	163	64.5161	5.25806	8.15
SEPT2 labeled 15 min LLO FCF Treated	2	7	31	30	206	96.7742	6.64516	6.86667
SEPT2 labeled 15 min LLO FCF Treated	2	8	49	46	285	93.8776	5.81633	6.19565
SEPT2 labeled 15 min LLO FCF Treated	2	9	78	63	287	80.7692	3.67949	4.55556
SEPT2 labeled 15 min LLO FCF Treated	2	10	38	38	128	100	3.36842	3.36842
SEPT2 labeled 15 min LLO FCF Treated	2	11	34	26	66	76.4706	1.94118	2.53846
SEPT2 labeled 15 min LLO FCF Treated	3	1	16	13	124	81.25	7.75	9.53846
SEPT2 labeled 15 min LLO FCF Treated	3	2	23	23	98	100	4.26087	4.26087
SEPT2 labeled 15 min LLO FCF Treated	3	3	27	16	61	59.2593	2.25926	3.8125
SEPT2 labeled 15 min LLO FCF Treated	3	4	18	14	87	77.7778	4.83333	6.21429
SEPT2 labeled 15 min LLO FCF Treated	3	5	10	8	28	80	2.8	3.5
SEPT2 labeled 15 min LLO FCF Treated	3	6	18	7	38	38.8889	2.11111	5.42857
SEPT2 labeled 15 min LLO FCF Treated	3	7	6	6	36	100	6	6
SEPT2 labeled 15 min LLO FCF Treated	3	8	27	20	114	74.0741	4.22222	5.7
SEPT2 labeled 15 min LLO FCF Treated	3	9	11	11	51	100	4.63636	4.63636
SEPT2 labeled 15 min LLO FCF Treated	3	10	13	13	108	100	8.30769	8.30769
SEPT2 labeled 15 min LLO FCF Treated	3	11	41	38	181	92.6829	4.41463	4.76316
SEPT2 labeled 15 min LLO FCF Treated	3	12	14	9	45	64.2857	3.21429	5
SEPT2 labeled 15 min LLO FCF Treated	3	13	41	31	147	75.6098	3.58537	4.74194
SEPT2 labeled 15 min LLO FCF Treated	3	14	34	23	158	67.6471	4.64706	6.86957
SEPT2 labeled 15 min LLO FCF Treated	3	15	18	12	99	66.6667	5.5	8.25
SEPT2 labeled 15 min LLO FCF Treated	3	16	40	26	126	65	3.15	4.84615
SEPT2 labeled 15 min LLO DMSO Treated	1	1	22	6	8	27.2727	0.363636	1.33333
SEPT2 labeled 15 min LLO DMSO Treated	1	2	15	5	6	33.3333	0.4	1.2
SEPT2 labeled 15 min LLO DMSO Treated	1	3	24	10	21	41.6667	0.875	2.1
SEPT2 labeled 15 min LLO DMSO Treated	1	4	21	8	17	38.0952	0.809524	2.125
SEPT2 labeled 15 min LLO DMSO Treated	1	5	22	9	23	40.9091	1.04545	2.55556
SEPT2 labeled 15 min LLO DMSO Treated	1	6	25	19	38	76	1.52	2
SEPT2 labeled 15 min LLO DMSO Treated	1	7	55	5	5	9.09091	0.0909091	1
SEPT2 labeled 15 min LLO DMSO Treated	1	8	10	2	2	20	0.2	1
SEPT2 labeled 15 min LLO DMSO Treated	1	9	30	7	11	23.3333	0.366667	1.57143
SEPT2 labeled 15 min LLO DMSO Treated	1	10	38	6	11	15.7895	0.289474	1.83333
SEPT2 labeled 15 min LLO DMSO Treated	1	11	30	4	10	13.3333	0.333333	2.5
SEPT2 labeled 15 min LLO DMSO Treated	1	12	36	4	6	11.1111	0.166667	1.5
SEPT2 labeled 15 min LLO DMSO Treated	1	13	37	5	15	13.5135	0.405405	3
SEPT2 labeled 15 min LLO DMSO Treated	1	14	13	3	5	23.0769	0.384615	1.66667
SEPT2 labeled 15 min LLO DMSO Treated	1	15	34	4	12	11.7647	0.352941	3
SEPT2 labeled 15 min LLO DMSO Treated	1	16	30	4	15	13.3333	0.5	3.75
SEPT2 labeled 15 min LLO DMSO Treated	2	1	77	1	2	1.2987	0.025974	2
SEPT2 labeled 15 min LLO DMSO Treated	2	2	30	6	22	20	0.733333	3.66667
SEPT2 labeled 15 min LLO DMSO Treated	2	3	10	1	1	10	0.1	1
SEPT2 labeled 15 min LLO DMSO Treated	2	4	29	11	27	37.931	0.931034	2.45455
SEPT2 labeled 15 min LLO DMSO Treated	2	5	20	6	8	30	0.4	1.33333
SEPT2 labeled 15 min LLO DMSO Treated	2	6	36	6	8	16.6667	0.222222	1.33333
SEPT2 labeled 15 min LLO DMSO Treated	2	7	19	3	5	15.7895	0.263158	1.66667
SEPT2 labeled 15 min LLO DMSO Treated	2	8	27	5	14	18.5185	0.518519	2.8
SEPT2 labeled 15 min LLO DMSO Treated	2	9	19	5	10	26.3158	0.526316	2
SEPT2 labeled 15 min LLO DMSO Treated	2	10	19	3	3	15.7895	0.157895	1
SEPT2 labeled 15 min LLO DMSO Treated	2	11	11	6	12	54.5455	1.09091	2
SEPT2 labeled 15 min LLO DMSO Treated	2	12	39	12	28	30.7692	0.717949	2.33333
SEPT2 labeled 15 min LLO DMSO Treated	2	13	22	12	35	54.5455	1.59091	2.91667
SEPT2 labeled 15 min LLO DMSO Treated	2	14	78	4	7	5.12821	0.0897436	1.75
SEPT2 labeled 15 min LLO DMSO Treated	2	15	27	10	26	37.037	0.962963	2.6
SEPT2 labeled 15 min LLO DMSO Treated	2	16	38	11	30	28.9474	0.789474	2.72727
SEPT2 labeled 15 min LLO DMSO Treated	3	1	9	4	8	44.4444	0.888889	2
SEPT2 labeled 15 min LLO DMSO Treated	3	2	16	10	19	62.5	1.1875	1.9
SEPT2 labeled 15 min LLO DMSO Treated	3	3	43	9	14	20.9302	0.325581	1.55556
SEPT2 labeled 15 min LLO DMSO Treated	3	4	19	7	9	36.8421	0.473684	1.28571
SEPT2 labeled 15 min LLO DMSO Treated	3	5	42	11	30	26.1905	0.714286	2.72727
SEPT2 labeled 15 min LLO DMSO Treated	3	6	35	22	48	62.8571	1.37143	2.18182
SEPT2 labeled 15 min LLO DMSO Treated	3	7	58	7	15	12.069	0.258621	2.14286
SEPT2 labeled 15 min LLO DMSO Treated	3	8	28	7	17	25	0.607143	2.42857
SEPT2 labeled 15 min LLO DMSO Treated	3	9	20	11	32	55	1.6	2.90909
SEPT2 labeled 15 min LLO DMSO Treated	3	10	24	12	21	50	0.875	1.75
SEPT2 labeled 15 min LLO DMSO Treated	3	11	35	16	23	45.7143	0.657143	1.4375
SEPT2 labeled 15 min LLO DMSO Treated	3	12	48	12	28	25	0.583333	2.33333
SEPT2 labeled 15 min LLO DMSO Treated	3	13	24	7	15	29.1667	0.625	2.14286
SEPT2 labeled 15 min LLO DMSO Treated	3	14	17	10	25	58.8235	1.47059	2.5
SEPT2 labeled 15 min LLO DMSO Treated	3	15	41	15	41	36.5854	1	2.73333
SEPT2 labeled 15 min LLO DMSO Treated	3	16	28	9	25	32.1429	0.892857	2.77778
SEPT2 labeled 15 min LLO DMSO Treated	3	17	17	6	20	35.2941	1.17647	3.33333
