# Supplementary material for: The septin cytoskeleton is required for plasma membrane repair
Source: EMBO Rep. 2024 Jul 5;25(9):11. doi: 10.1038/s44319-024-00195-6 (PMC11387490; doi:10.1038/s44319-024-00195-6)
Supplement: Supplementary file 11 — Source data Fig. 7 [file 44319_2024_195_MOESM11_ESM.zip]

Archive with 2 entries (2 files):
- Figure 7/Fig7B Data.xlsx
- Figure 7/Fig7C Data.xlsx
