# Supplementary material for: The septin cytoskeleton is required for plasma membrane repair
Source: EMBO Rep. 2024 Jul 5;25(9):11. doi: 10.1038/s44319-024-00195-6 (PMC11387490; doi:10.1038/s44319-024-00195-6)
Supplement: Supplementary file 11 — Source data Fig. 7 [file 44319_2024_195_MOESM11_ESM.zip › Figure 7/Fig7B Data.xlsx]

## Sheet: Description
Data shows HeLa cells treated with SEPT7 siRNA 1, ANXA2 siRNA3 or Ctr. siRNA and exposed to 0.5 nM LLO for 15 min in 1.2 mM Ca2+. After LLO exposure cells were fixed and labeled with SEPT2, SEPT7, or SEPT9 primary antibodies, and Alexa Fluor 568 conjugated secondary antibodies. The number of knobs and loops were enumerated, along with the total number of cells. The number of knobs and loops per t…

## Sheet: Data
Condition	Experiemnt #	Image #	Total Number of Cells/ Image	Total Number Loop+ Knobs	Number Knobs + Loops/ Total Cells
SEPT2 Labeled Ctr. siRNA 15 min LLO + Ca2+	1	1	14	58	4.14286
SEPT2 Labeled Ctr. siRNA 15 min LLO + Ca2+	1	2	11	14	1.27273
SEPT2 Labeled Ctr. siRNA 15 min LLO + Ca2+	1	3	10	72	7.2
SEPT2 Labeled Ctr. siRNA 15 min LLO + Ca2+	1	4	11	42	3.81818
SEPT2 Labeled Ctr. siRNA 15 min LLO + Ca2+	1	5	13	41	3.15385
SEPT2 Labeled Ctr. siRNA 15 min LLO + Ca2+	1	6	12	26	2.16667
SEPT2 Labeled Ctr. siRNA 15 min LLO + Ca2+	1	7	18	71	3.94444
SEPT2 Labeled Ctr. siRNA 15 min LLO + Ca2+	1	8	16	40	2.5
SEPT2 Labeled Ctr. siRNA 15 min LLO + Ca2+	1	9	21	70	3.33333
SEPT2 Labeled Ctr. siRNA 15 min LLO + Ca2+	1	10	20	43	2.15
SEPT2 Labeled Ctr. siRNA 15 min LLO + Ca2+	1	11	14	34	2.42857
SEPT2 Labeled Ctr. siRNA 15 min LLO + Ca2+	1	12	10	29	2.9
SEPT2 Labeled Ctr. siRNA 15 min LLO + Ca2+	1	13	11	30	2.72727
SEPT2 Labeled Ctr. siRNA 15 min LLO + Ca2+	1	14	11	32	2.90909
SEPT2 Labeled Ctr. siRNA 15 min LLO + Ca2+	1	15	6	29	4.83333
SEPT2 Labeled Ctr. siRNA 15 min LLO + Ca2+	1	16	5	4	0.8
SEPT2 Labeled Ctr. siRNA 15 min LLO + Ca2+	1	17	5	10	2
SEPT2 Labeled Ctr. siRNA 15 min LLO + Ca2+	1	18	10	23	2.3
SEPT2 Labeled Ctr. siRNA 15 min LLO + Ca2+	1	19	5	12	2.4
SEPT2 Labeled Ctr. siRNA 15 min LLO + Ca2+	1	20	7	19	2.71429
SEPT2 Labeled Ctr. siRNA 15 min LLO + Ca2+	1	21	6	13	2.16667
SEPT2 Labeled Ctr. siRNA 15 min LLO + Ca2+	1	22	5	21	4.2
SEPT2 Labeled Ctr. siRNA 15 min LLO + Ca2+	1	23	4	40	10
SEPT2 Labeled SEPT7 siRNA 15 min LLO + Ca2+	1	1	13	21	1.61538
SEPT2 Labeled SEPT7 siRNA 15 min LLO + Ca2+	1	2	6	17	2.83333
SEPT2 Labeled SEPT7 siRNA 15 min LLO + Ca2+	1	3	12	18	1.5
SEPT2 Labeled SEPT7 siRNA 15 min LLO + Ca2+	1	4	12	27	2.25
SEPT2 Labeled SEPT7 siRNA 15 min LLO + Ca2+	1	5	10	31	3.1
SEPT2 Labeled SEPT7 siRNA 15 min LLO + Ca2+	1	6	24	39	1.625
SEPT2 Labeled SEPT7 siRNA 15 min LLO + Ca2+	1	7	22	31	1.40909
SEPT2 Labeled SEPT7 siRNA 15 min LLO + Ca2+	1	8	9	23	2.55556
SEPT2 Labeled SEPT7 siRNA 15 min LLO + Ca2+	1	9	8	16	2
SEPT2 Labeled SEPT7 siRNA 15 min LLO + Ca2+	1	10	6	10	1.66667
SEPT2 Labeled SEPT7 siRNA 15 min LLO + Ca2+	1	11	5	9	1.8
SEPT2 Labeled SEPT7 siRNA 15 min LLO + Ca2+	1	12	7	16	2.28571
SEPT2 Labeled SEPT7 siRNA 15 min LLO + Ca2+	1	13	7	18	2.57143
SEPT2 Labeled SEPT7 siRNA 15 min LLO + Ca2+	1	14	6	4	0.666667
SEPT2 Labeled SEPT7 siRNA 15 min LLO + Ca2+	1	15	7	3	0.428571
SEPT2 Labeled SEPT7 siRNA 15 min LLO + Ca2+	1	16	13	14	1.07692
SEPT2 Labeled SEPT7 siRNA 15 min LLO + Ca2+	1	17	15	11	0.733333
SEPT2 Labeled SEPT7 siRNA 15 min LLO + Ca2+	1	18	8	2	0.25
SEPT2 Labeled Ctr. siRNA 15 min LLO + Ca2+	2	1	37	83	2.24324
SEPT2 Labeled Ctr. siRNA 15 min LLO + Ca2+	2	2	17	43	2.52941
SEPT2 Labeled Ctr. siRNA 15 min LLO + Ca2+	2	3	7	23	3.28571
SEPT2 Labeled Ctr. siRNA 15 min LLO + Ca2+	2	4	20	42	2.1
SEPT2 Labeled Ctr. siRNA 15 min LLO + Ca2+	2	5	41	63	1.53659
SEPT2 Labeled Ctr. siRNA 15 min LLO + Ca2+	2	6	22	50	2.27273
SEPT2 Labeled Ctr. siRNA 15 min LLO + Ca2+	2	7	35	62	1.77143
SEPT2 Labeled Ctr. siRNA 15 min LLO + Ca2+	2	8	37	49	1.32432
SEPT2 Labeled Ctr. siRNA 15 min LLO + Ca2+	2	9	4	36	9
SEPT2 Labeled Ctr. siRNA 15 min LLO + Ca2+	2	10	9	33	3.66667
SEPT2 Labeled Ctr. siRNA 15 min LLO + Ca2+	2	11	6	28	4.66667
SEPT2 Labeled Ctr. siRNA 15 min LLO + Ca2+	2	12	23	34	1.47826
SEPT2 Labeled Ctr. siRNA 15 min LLO + Ca2+	2	13	26	47	1.80769
SEPT2 Labeled Ctr. siRNA 15 min LLO + Ca2+	2	14	22	40	1.81818
SEPT2 Labeled Ctr. siRNA 15 min LLO + Ca2+	2	15	9	32	3.55556
SEPT2 Labeled Ctr. siRNA 15 min LLO + Ca2+	2	16	9	21	2.33333
SEPT2 Labeled Ctr. siRNA 15 min LLO + Ca2+	2	17	14	16	1.14286
SEPT2 Labeled SEPT7 siRNA 15 min LLO + Ca2+	2	1	29	29	1
SEPT2 Labeled SEPT7 siRNA 15 min LLO + Ca2+	2	2	41	34	0.829268
SEPT2 Labeled SEPT7 siRNA 15 min LLO + Ca2+	2	3	13	11	0.846154
SEPT2 Labeled SEPT7 siRNA 15 min LLO + Ca2+	2	4	17	28	1.64706
SEPT2 Labeled SEPT7 siRNA 15 min LLO + Ca2+	2	5	24	19	0.791667
SEPT2 Labeled SEPT7 siRNA 15 min LLO + Ca2+	2	6	21	26	1.2381
SEPT2 Labeled SEPT7 siRNA 15 min LLO + Ca2+	2	7	28	18	0.642857
SEPT2 Labeled SEPT7 siRNA 15 min LLO + Ca2+	2	8	30	20	0.666667
SEPT2 Labeled SEPT7 siRNA 15 min LLO + Ca2+	2	9	30	16	0.533333
SEPT2 Labeled SEPT7 siRNA 15 min LLO + Ca2+	2	10	22	35	1.59091
SEPT2 Labeled SEPT7 siRNA 15 min LLO + Ca2+	2	11	25	44	1.76
SEPT2 Labeled SEPT7 siRNA 15 min LLO + Ca2+	2	12	16	27	1.6875
SEPT2 Labeled SEPT7 siRNA 15 min LLO + Ca2+	2	13	24	42	1.75
SEPT2 Labeled SEPT7 siRNA 15 min LLO + Ca2+	2	14	14	15	1.07143
SEPT2 Labeled SEPT7 siRNA 15 min LLO + Ca2+	2	15	24	32	1.33333
SEPT2 Labeled SEPT7 siRNA 15 min LLO + Ca2+	2	16	45	9	0.2
SEPT2 Labeled ANXA2 siRNA 15 min LLO + Ca2+	2	1	31	49	1.58065
SEPT2 Labeled ANXA2 siRNA 15 min LLO + Ca2+	2	2	13	43	3.30769
SEPT2 Labeled ANXA2 siRNA 15 min LLO + Ca2+	2	3	41	48	1.17073
SEPT2 Labeled ANXA2 siRNA 15 min LLO + Ca2+	2	4	24	36	1.5
SEPT2 Labeled ANXA2 siRNA 15 min LLO + Ca2+	2	5	32	62	1.9375
SEPT2 Labeled ANXA2 siRNA 15 min LLO + Ca2+	2	6	31	57	1.83871
SEPT2 Labeled ANXA2 siRNA 15 min LLO + Ca2+	2	7	17	25	1.47059
SEPT2 Labeled ANXA2 siRNA 15 min LLO + Ca2+	2	8	29	42	1.44828
SEPT2 Labeled ANXA2 siRNA 15 min LLO + Ca2+	2	9	32	48	1.5
SEPT2 Labeled ANXA2 siRNA 15 min LLO + Ca2+	2	10	15	29	1.93333
SEPT2 Labeled ANXA2 siRNA 15 min LLO + Ca2+	2	11	31	40	1.29032
SEPT2 Labeled ANXA2 siRNA 15 min LLO + Ca2+	2	12	29	60	2.06897
SEPT2 Labeled ANXA2 siRNA 15 min LLO + Ca2+	2	13	32	21	0.65625
SEPT2 Labeled ANXA2 siRNA 15 min LLO + Ca2+	2	14	19	57	3
SEPT2 Labeled ANXA2 siRNA 15 min LLO + Ca2+	2	15	42	31	0.738095
SEPT2 Labeled ANXA2 siRNA 15 min LLO + Ca2+	2	16	21	36	1.71429
SEPT2 Labeled Ctr. siRNA 15 min LLO + Ca2+	3	1	32	75	2.34375
SEPT2 Labeled Ctr. siRNA 15 min LLO + Ca2+	3	2	22	74	3.36364
SEPT2 Labeled Ctr. siRNA 15 min LLO + Ca2+	3	3	19	86	4.52632
SEPT2 Labeled Ctr. siRNA 15 min LLO + Ca2+	3	4	17	117	6.88235
SEPT2 Labeled Ctr. siRNA 15 min LLO + Ca2+	3	5	12	102	8.5
SEPT2 Labeled Ctr. siRNA 15 min LLO + Ca2+	3	6	37	42	1.13514
SEPT2 Labeled Ctr. siRNA 15 min LLO + Ca2+	3	7	49	99	2.02041
SEPT2 Labeled Ctr. siRNA 15 min LLO + Ca2+	3	8	8	20	2.5
SEPT2 Labeled Ctr. siRNA 15 min LLO + Ca2+	3	9	15	63	4.2
SEPT2 Labeled Ctr. siRNA 15 min LLO + Ca2+	3	10	28	47	1.67857
SEPT2 Labeled Ctr. siRNA 15 min LLO + Ca2+	3	11	37	27	0.72973
SEPT2 Labeled Ctr. siRNA 15 min LLO + Ca2+	3	12	13	24	1.84615
SEPT2 Labeled Ctr. siRNA 15 min LLO + Ca2+	3	13	31	55	1.77419
SEPT2 Labeled Ctr. siRNA 15 min LLO + Ca2+	3	14	24	70	2.91667
SEPT2 Labeled Ctr. siRNA 15 min LLO + Ca2+	3	15	30	25	0.833333
SEPT2 Labeled Ctr. siRNA 15 min LLO + Ca2+	3	16	24	62	2.58333
SEPT2 Labeled Ctr. siRNA 15 min LLO + Ca2+	3	17	30	23	0.766667
SEPT2 Labeled SEPT7 siRNA 15 min LLO + Ca2+	3	1	33	7	0.212121
SEPT2 Labeled SEPT7 siRNA 15 min LLO + Ca2+	3	2	14	57	4.07143
SEPT2 Labeled SEPT7 siRNA 15 min LLO + Ca2+	3	3	27	49	1.81481
SEPT2 Labeled SEPT7 siRNA 15 min LLO + Ca2+	3	4	15	43	2.86667
SEPT2 Labeled SEPT7 siRNA 15 min LLO + Ca2+	3	5	20	96	4.8
SEPT2 Labeled SEPT7 siRNA 15 min LLO + Ca2+	3	6	25	62	2.48
SEPT2 Labeled SEPT7 siRNA 15 min LLO + Ca2+	3	7	33	43	1.30303
SEPT2 Labeled SEPT7 siRNA 15 min LLO + Ca2+	3	8	22	49	2.22727
SEPT2 Labeled SEPT7 siRNA 15 min LLO + Ca2+	3	9	15	35	2.33333
SEPT2 Labeled SEPT7 siRNA 15 min LLO + Ca2+	3	10	33	57	1.72727
SEPT2 Labeled SEPT7 siRNA 15 min LLO + Ca2+	3	11	35	5	0.142857
SEPT2 Labeled SEPT7 siRNA 15 min LLO + Ca2+	3	12	33	16	0.484848
SEPT2 Labeled SEPT7 siRNA 15 min LLO + Ca2+	3	13	27	6	0.222222
SEPT2 Labeled SEPT7 siRNA 15 min LLO + Ca2+	3	14	37	9	0.243243
SEPT2 Labeled SEPT7 siRNA 15 min LLO + Ca2+	3	15	28	24	0.857143
SEPT2 Labeled SEPT7 siRNA 15 min LLO + Ca2+	3	16	27	23	0.851852
SEPT2 Labeled SEPT7 siRNA 15 min LLO + Ca2+	3	17	36	4	0.111111
SEPT2 Labeled SEPT7 siRNA 15 min LLO + Ca2+	3	18	26	30	1.15385
SEPT2 Labeled SEPT7 siRNA 15 min LLO + Ca2+	3	19	16	12	0.75
SEPT2 Labeled Ctr. siRNA 15 min LLO + Ca2+	4	1	37	124	3.35135
SEPT2 Labeled Ctr. siRNA 15 min LLO + Ca2+	4	2	34	110	3.23529
SEPT2 Labeled Ctr. siRNA 15 min LLO + Ca2+	4	3	48	70	1.45833
SEPT2 Labeled Ctr. siRNA 15 min LLO + Ca2+	4	4	35	128	3.65714
SEPT2 Labeled Ctr. siRNA 15 min LLO + Ca2+	4	5	36	141	3.91667
SEPT2 Labeled Ctr. siRNA 15 min LLO + Ca2+	4	6	29	38	1.31034
SEPT2 Labeled Ctr. siRNA 15 min LLO + Ca2+	4	7	45	110	2.44444
SEPT2 Labeled Ctr. siRNA 15 min LLO + Ca2+	4	8	20	170	8.5
SEPT2 Labeled Ctr. siRNA 15 min LLO + Ca2+	4	9	21	111	5.28571
SEPT2 Labeled Ctr. siRNA 15 min LLO + Ca2+	4	10	32	111	3.46875
SEPT2 Labeled SEPT7 siRNA 15 min LLO + Ca2+	4	1	42	70	1.66667
SEPT2 Labeled SEPT7 siRNA 15 min LLO + Ca2+	4	2	60	81	1.35
SEPT2 Labeled SEPT7 siRNA 15 min LLO + Ca2+	4	3	42	54	1.28571
SEPT2 Labeled SEPT7 siRNA 15 min LLO + Ca2+	4	4	55	61	1.10909
SEPT2 Labeled SEPT7 siRNA 15 min LLO + Ca2+	4	5	35	80	2.28571
SEPT2 Labeled SEPT7 siRNA 15 min LLO + Ca2+	4	6	49	38	0.77551
SEPT2 Labeled SEPT7 siRNA 15 min LLO + Ca2+	4	7	58	82	1.41379
SEPT2 Labeled SEPT7 siRNA 15 min LLO + Ca2+	4	8	52	24	0.461538
SEPT2 Labeled SEPT7 siRNA 15 min LLO + Ca2+	4	9	26	63	2.42308
SEPT2 Labeled SEPT7 siRNA 15 min LLO + Ca2+	4	10	34	31	0.911765
SEPT2 Labeled ANXA2 siRNA 15 min LLO + Ca2+	4	1	28	81	2.89286
SEPT2 Labeled ANXA2 siRNA 15 min LLO + Ca2+	4	2	37	73	1.97297
SEPT2 Labeled ANXA2 siRNA 15 min LLO + Ca2+	4	3	37	83	2.24324
SEPT2 Labeled ANXA2 siRNA 15 min LLO + Ca2+	4	4	15	29	1.93333
SEPT2 Labeled ANXA2 siRNA 15 min LLO + Ca2+	4	5	24	94	3.91667
SEPT2 Labeled ANXA2 siRNA 15 min LLO + Ca2+	4	6	34	141	4.14706
SEPT2 Labeled ANXA2 siRNA 15 min LLO + Ca2+	4	7	43	183	4.25581
SEPT2 Labeled ANXA2 siRNA 15 min LLO + Ca2+	4	8	45	81	1.8
SEPT2 Labeled ANXA2 siRNA 15 min LLO + Ca2+	4	9	35	112	3.2
SEPT2 Labeled ANXA2 siRNA 15 min LLO + Ca2+	4	10	26	165	6.34615
SEPT2 Labeled Ctr. siRNA 15 min LLO + Ca2+	5	1	52	125	2.40385
SEPT2 Labeled Ctr. siRNA 15 min LLO + Ca2+	5	2	60	51	0.85
SEPT2 Labeled Ctr. siRNA 15 min LLO + Ca2+	5	3	64	63	0.984375
SEPT2 Labeled Ctr. siRNA 15 min LLO + Ca2+	5	4	15	76	5.06667
SEPT2 Labeled Ctr. siRNA 15 min LLO + Ca2+	5	5	25	91	3.64
SEPT2 Labeled Ctr. siRNA 15 min LLO + Ca2+	5	6	32	218	6.8125
SEPT2 Labeled Ctr. siRNA 15 min LLO + Ca2+	5	7	27	108	4
SEPT2 Labeled Ctr. siRNA 15 min LLO + Ca2+	5	8	41	155	3.78049
SEPT2 Labeled Ctr. siRNA 15 min LLO + Ca2+	5	9	49	64	1.30612
SEPT2 Labeled Ctr. siRNA 15 min LLO + Ca2+	5	10	37	91	2.45946
SEPT2 Labeled SEPT7 siRNA 15 min LLO + Ca2+	5	1	44	56	1.27273
SEPT2 Labeled SEPT7 siRNA 15 min LLO + Ca2+	5	2	44	94	2.13636
SEPT2 Labeled SEPT7 siRNA 15 min LLO + Ca2+	5	3	45	73	1.62222
SEPT2 Labeled SEPT7 siRNA 15 min LLO + Ca2+	5	4	28	55	1.96429
SEPT2 Labeled SEPT7 siRNA 15 min LLO + Ca2+	5	5	32	79	2.46875
SEPT2 Labeled SEPT7 siRNA 15 min LLO + Ca2+	5	6	55	60	1.09091
SEPT2 Labeled SEPT7 siRNA 15 min LLO + Ca2+	5	7	29	76	2.62069
SEPT2 Labeled SEPT7 siRNA 15 min LLO + Ca2+	5	8	68	27	0.397059
SEPT2 Labeled SEPT7 siRNA 15 min LLO + Ca2+	5	9	27	29	1.07407
SEPT2 Labeled SEPT7 siRNA 15 min LLO + Ca2+	5	10	46	14	0.304348
SEPT2 Labeled ANXA2 siRNA 15 min LLO + Ca2+	5	1	18	78	4.33333
SEPT2 Labeled ANXA2 siRNA 15 min LLO + Ca2+	5	2	27	63	2.33333
SEPT2 Labeled ANXA2 siRNA 15 min LLO + Ca2+	5	3	22	60	2.72727
SEPT2 Labeled ANXA2 siRNA 15 min LLO + Ca2+	5	4	25	125	5
SEPT2 Labeled ANXA2 siRNA 15 min LLO + Ca2+	5	5	24	103	4.29167
SEPT2 Labeled ANXA2 siRNA 15 min LLO + Ca2+	5	6	41	46	1.12195
SEPT2 Labeled ANXA2 siRNA 15 min LLO + Ca2+	5	7	24	70	2.91667
SEPT2 Labeled ANXA2 siRNA 15 min LLO + Ca2+	5	8	21	71	3.38095
SEPT2 Labeled ANXA2 siRNA 15 min LLO + Ca2+	5	9	18	179	9.94444
SEPT2 Labeled ANXA2 siRNA 15 min LLO + Ca2+	5	10	42	172	4.09524
SEPT2 Labeled ANXA2 siRNA 15 min LLO + Ca2+	5	11	33	131	3.9697
SEPT2 Labeled ANXA2 siRNA 15 min LLO + Ca2+	5	12	26	87	3.34615
SEPT2 Labeled Ctr. siRNA 15 min LLO + Ca2+	6	1	57	102	1.78947
SEPT2 Labeled Ctr. siRNA 15 min LLO + Ca2+	6	2	61	116	1.90164
SEPT2 Labeled Ctr. siRNA 15 min LLO + Ca2+	6	3	26	142	5.46154
SEPT2 Labeled Ctr. siRNA 15 min LLO + Ca2+	6	4	47	77	1.6383
SEPT2 Labeled Ctr. siRNA 15 min LLO + Ca2+	6	5	20	143	7.15
SEPT2 Labeled Ctr. siRNA 15 min LLO + Ca2+	6	6	46	106	2.30435
SEPT2 Labeled Ctr. siRNA 15 min LLO + Ca2+	6	7	63	74	1.1746
SEPT2 Labeled Ctr. siRNA 15 min LLO + Ca2+	6	8	29	34	1.17241
SEPT2 Labeled Ctr. siRNA 15 min LLO + Ca2+	6	9	19	33	1.73684
SEPT2 Labeled Ctr. siRNA 15 min LLO + Ca2+	6	10	41	125	3.04878
SEPT2 Labeled SEPT7 siRNA 15 min LLO + Ca2+	6	1	54	14	0.259259
SEPT2 Labeled SEPT7 siRNA 15 min LLO + Ca2+	6	2	49	42	0.857143
SEPT2 Labeled SEPT7 siRNA 15 min LLO + Ca2+	6	3	61	23	0.377049
SEPT2 Labeled SEPT7 siRNA 15 min LLO + Ca2+	6	4	52	41	0.788462
SEPT2 Labeled SEPT7 siRNA 15 min LLO + Ca2+	6	5	47	21	0.446809
SEPT2 Labeled SEPT7 siRNA 15 min LLO + Ca2+	6	6	13	29	2.23077
SEPT2 Labeled SEPT7 siRNA 15 min LLO + Ca2+	6	7	23	43	1.86957
SEPT2 Labeled SEPT7 siRNA 15 min LLO + Ca2+	6	8	16	53	3.3125
SEPT2 Labeled SEPT7 siRNA 15 min LLO + Ca2+	6	9	41	99	2.41463
SEPT2 Labeled SEPT7 siRNA 15 min LLO + Ca2+	6	10	46	24	0.521739
SEPT2 Labeled ANXA2 siRNA 15 min LLO + Ca2+	6	1	39	84	2.15385
SEPT2 Labeled ANXA2 siRNA 15 min LLO + Ca2+	6	2	27	138	5.11111
SEPT2 Labeled ANXA2 siRNA 15 min LLO + Ca2+	6	3	61	136	2.22951
SEPT2 Labeled ANXA2 siRNA 15 min LLO + Ca2+	6	4	31	162	5.22581
SEPT2 Labeled ANXA2 siRNA 15 min LLO + Ca2+	6	5	35	98	2.8
SEPT2 Labeled ANXA2 siRNA 15 min LLO + Ca2+	6	6	31	21	0.677419
SEPT2 Labeled ANXA2 siRNA 15 min LLO + Ca2+	6	7	33	93	2.81818
SEPT2 Labeled ANXA2 siRNA 15 min LLO + Ca2+	6	8	24	0	0
SEPT2 Labeled ANXA2 siRNA 15 min LLO + Ca2+	6	9	20	49	2.45
SEPT2 Labeled ANXA2 siRNA 15 min LLO + Ca2+	6	10	25	54	2.16
SEPT9 Labeled Ctr. siRNA 15 min LLO + Ca2+	1	1	26	28	1.07692
SEPT9 Labeled Ctr. siRNA 15 min LLO + Ca2+	1	2	26	3	0.115385
SEPT9 Labeled Ctr. siRNA 15 min LLO + Ca2+	1	3	12	22	1.83333
SEPT9 Labeled Ctr. siRNA 15 min LLO + Ca2+	1	4	6	33	5.5
SEPT9 Labeled Ctr. siRNA 15 min LLO + Ca2+	1	5	16	31	1.9375
SEPT9 Labeled Ctr. siRNA 15 min LLO + Ca2+	1	6	13	23	1.76923
SEPT9 Labeled Ctr. siRNA 15 min LLO + Ca2+	1	7	18	19	1.05556
SEPT9 Labeled Ctr. siRNA 15 min LLO + Ca2+	1	8	20	72	3.6
SEPT9 Labeled Ctr. siRNA 15 min LLO + Ca2+	1	9	9	33	3.66667
SEPT9 Labeled Ctr. siRNA 15 min LLO + Ca2+	1	10	20	36	1.8
SEPT9 Labeled Ctr. siRNA 15 min LLO + Ca2+	1	11	10	75	7.5
SEPT9 Labeled Ctr. siRNA 15 min LLO + Ca2+	1	12	7	40	5.71429
SEPT9 Labeled Ctr. siRNA 15 min LLO + Ca2+	1	13	8	34	4.25
SEPT9 Labeled Ctr. siRNA 15 min LLO + Ca2+	1	14	11	29	2.63636
SEPT9 Labeled Ctr. siRNA 15 min LLO + Ca2+	1	15	13	36	2.76923
SEPT9 Labeled Ctr. siRNA 15 min LLO + Ca2+	1	16	14	38	2.71429
SEPT9 Labeled Ctr. siRNA 15 min LLO + Ca2+	1	17	16	20	1.25
SEPT9 Labeled Ctr. siRNA 15 min LLO + Ca2+	1	18	7	30	4.28571
SEPT9 Labeled Ctr. siRNA 15 min LLO + Ca2+	1	19	10	28	2.8
SEPT9 Labeled SEPT7 siRNA 15 min LLO + Ca2+	1	1	9	9	1
SEPT9 Labeled SEPT7 siRNA 15 min LLO + Ca2+	1	2	5	14	2.8
SEPT9 Labeled SEPT7 siRNA 15 min LLO + Ca2+	1	3	6	13	2.16667
SEPT9 Labeled SEPT7 siRNA 15 min LLO + Ca2+	1	4	3	11	3.66667
SEPT9 Labeled SEPT7 siRNA 15 min LLO + Ca2+	1	5	7	3	0.428571
SEPT9 Labeled SEPT7 siRNA 15 min LLO + Ca2+	1	6	27	11	0.407407
SEPT9 Labeled SEPT7 siRNA 15 min LLO + Ca2+	1	7	21	7	0.333333
SEPT9 Labeled SEPT7 siRNA 15 min LLO + Ca2+	1	8	17	19	1.11765
SEPT9 Labeled SEPT7 siRNA 15 min LLO + Ca2+	1	9	16	5	0.3125
SEPT9 Labeled SEPT7 siRNA 15 min LLO + Ca2+	1	10	19	2	0.105263
SEPT9 Labeled SEPT7 siRNA 15 min LLO + Ca2+	1	11	9	2	0.222222
SEPT9 Labeled SEPT7 siRNA 15 min LLO + Ca2+	1	12	16	9	0.5625
SEPT9 Labeled SEPT7 siRNA 15 min LLO + Ca2+	1	13	7	3	0.428571
SEPT9 Labeled SEPT7 siRNA 15 min LLO + Ca2+	1	14	13	19	1.46154
SEPT9 Labeled SEPT7 siRNA 15 min LLO + Ca2+	1	15	9	9	1
SEPT9 Labeled SEPT7 siRNA 15 min LLO + Ca2+	1	16	8	14	1.75
SEPT9 Labeled SEPT7 siRNA 15 min LLO + Ca2+	1	17	7	5	0.714286
SEPT9 Labeled SEPT7 siRNA 15 min LLO + Ca2+	1	18	5	36	7.2
SEPT9 Labeled SEPT7 siRNA 15 min LLO + Ca2+	1	19	11	18	1.63636
SEPT7 Labeled Ctr. siRNA 15 min LLO + Ca2+	1	1	9	171	19
SEPT7 Labeled Ctr. siRNA 15 min LLO + Ca2+	1	2	23	84	3.65217
SEPT7 Labeled Ctr. siRNA 15 min LLO + Ca2+	1	3	11	19	1.72727
SEPT7 Labeled Ctr. siRNA 15 min LLO + Ca2+	1	4	16	32	2
SEPT7 Labeled Ctr. siRNA 15 min LLO + Ca2+	1	5	17	24	1.41176
SEPT7 Labeled Ctr. siRNA 15 min LLO + Ca2+	1	6	12	31	2.58333
SEPT7 Labeled Ctr. siRNA 15 min LLO + Ca2+	1	7	19	24	1.26316
SEPT7 Labeled Ctr. siRNA 15 min LLO + Ca2+	1	8	5	29	5.8
SEPT7 Labeled Ctr. siRNA 15 min LLO + Ca2+	1	9	15	27	1.8
SEPT7 Labeled Ctr. siRNA 15 min LLO + Ca2+	1	10	19	36	1.89474
SEPT7 Labeled Ctr. siRNA 15 min LLO + Ca2+	1	11	10	43	4.3
SEPT7 Labeled Ctr. siRNA 15 min LLO + Ca2+	1	12	9	27	3
SEPT7 Labeled Ctr. siRNA 15 min LLO + Ca2+	1	13	6	28	4.66667
SEPT7 Labeled Ctr. siRNA 15 min LLO + Ca2+	1	14	16	18	1.125
SEPT7 Labeled Ctr. siRNA 15 min LLO + Ca2+	1	15	6	23	3.83333
SEPT7 Labeled Ctr. siRNA 15 min LLO + Ca2+	1	16	10	5	0.5
SEPT7 Labeled Ctr. siRNA 15 min LLO + Ca2+	1	17	12	15	1.25
SEPT7 Labeled Ctr. siRNA 15 min LLO + Ca2+	1	18	9	16	1.77778
SEPT7 Labeled SEPT7 siRNA 15 min LLO + Ca2+	1	1	8	1	0.125
SEPT7 Labeled SEPT7 siRNA 15 min LLO + Ca2+	1	2	15	2	0.133333
SEPT7 Labeled SEPT7 siRNA 15 min LLO + Ca2+	1	3	7	12	1.71429
SEPT7 Labeled SEPT7 siRNA 15 min LLO + Ca2+	1	4	9	11	1.22222
SEPT7 Labeled SEPT7 siRNA 15 min LLO + Ca2+	1	5	14	17	1.21429
SEPT7 Labeled SEPT7 siRNA 15 min LLO + Ca2+	1	6	10	2	0.2
SEPT7 Labeled SEPT7 siRNA 15 min LLO + Ca2+	1	7	35	5	0.142857
SEPT7 Labeled SEPT7 siRNA 15 min LLO + Ca2+	1	8	9	6	0.666667
SEPT7 Labeled SEPT7 siRNA 15 min LLO + Ca2+	1	9	5	1	0.2
SEPT7 Labeled SEPT7 siRNA 15 min LLO + Ca2+	1	10	11	3	0.272727
SEPT7 Labeled SEPT7 siRNA 15 min LLO + Ca2+	1	11	8	19	2.375
SEPT7 Labeled SEPT7 siRNA 15 min LLO + Ca2+	1	12	12	34	2.83333
SEPT7 Labeled SEPT7 siRNA 15 min LLO + Ca2+	1	13	11	33	3
SEPT7 Labeled SEPT7 siRNA 15 min LLO + Ca2+	1	14	8	15	1.875
SEPT7 Labeled SEPT7 siRNA 15 min LLO + Ca2+	1	15	4	25	6.25
SEPT7 Labeled SEPT7 siRNA 15 min LLO + Ca2+	1	16	5	18	3.6
