# Supplementary material for: The septin cytoskeleton is required for plasma membrane repair
Source: EMBO Rep. 2024 Jul 5;25(9):11. doi: 10.1038/s44319-024-00195-6 (PMC11387490; doi:10.1038/s44319-024-00195-6)
Supplement: Supplementary file 11 — Source data Fig. 7 [file 44319_2024_195_MOESM11_ESM.zip › Figure 7/Fig7C Data.xlsx]

## Sheet: Description
Data shows 3 experimental replicates of HeLa cells treated with SEPT7 siRNA 1 or Ctr. siRNA and exposed to 0.5 nM LLO or not for 15 min. After LLO exposure cells were fixed and labeled with ANXA2 primary antibodies, and Alexa Fluor 647 conjugated secondary antibodies. The number of ANXA2 3D objects and the number of cells per image were enumerated. The number of ANXA2 per cell was calculated. At …

## Sheet: Data
Condition	Experiment #	Image #	ANXA2 3D Object Count / Image	Number of Cells/ Image	ANXA2 Count/ Cell
Ctr. siRNA 15 min LLO	1	1	3500	4	875
Ctr. siRNA 15 min LLO	1	2	4553	5	910.6
Ctr. siRNA 15 min LLO	1	3	1359	4	339.75
Ctr. siRNA 15 min LLO	1	4	4502	5	900.4
Ctr. siRNA 15 min LLO	1	5	7925	11	720.455
Ctr. siRNA 15 min LLO	1	6	3509	5	701.8
Ctr. siRNA 15 min LLO	1	7	6349	7	907
Ctr. siRNA 15 min LLO	1	8	6415	10	641.5
Ctr. siRNA 15 min LLO	1	9	6395	5	1279
Ctr. siRNA 15 min LLO	1	10	4113	5	822.6
Ctr. siRNA 15 min LLO	1	11	8251	11	750.091
Ctr. siRNA 15 min LLO	1	12	5710	11	519.091
Ctr. siRNA 15 min LLO	1	13	7670	14	547.857
Ctr. siRNA 15 min LLO	1	14	9942	19	523.263
Ctr. siRNA 15 min LLO	1	15	9921	17	583.588
SEPT7 siRNA 15 min LLO	1	1	3304	6	550.667
SEPT7 siRNA 15 min LLO	1	2	2614	4	653.5
SEPT7 siRNA 15 min LLO	1	3	2552	6	425.333
SEPT7 siRNA 15 min LLO	1	4	3137	8	392.125
SEPT7 siRNA 15 min LLO	1	5	4324	10	432.4
SEPT7 siRNA 15 min LLO	1	6	5533	21	263.476
SEPT7 siRNA 15 min LLO	1	7	7582	23	329.652
SEPT7 siRNA 15 min LLO	1	8	4016	12	334.667
SEPT7 siRNA 15 min LLO	1	9	3370	10	337
SEPT7 siRNA 15 min LLO	1	10	3508	12	292.333
SEPT7 siRNA 15 min LLO	1	11	2378	9	264.222
SEPT7 siRNA 15 min LLO	1	12	2470	11	224.545
Ctr. siRNA No LLO	1	1	4672	17	274.824
Ctr. siRNA No LLO	1	2	4898	15	326.533
Ctr. siRNA No LLO	1	3	3998	14	285.571
Ctr. siRNA No LLO	1	4	5986	20	299.3
Ctr. siRNA No LLO	1	5	5736	15	382.4
Ctr. siRNA No LLO	1	6	5133	13	394.846
Ctr. siRNA No LLO	1	7	5865	17	345
SEPT7 siRNA No LLO	1	1	5581	23	242.652
SEPT7 siRNA No LLO	1	2	6340	20	317
SEPT7 siRNA No LLO	1	3	5261	21	250.524
SEPT7 siRNA No LLO	1	4	2548	10	254.8
SEPT7 siRNA No LLO	1	5	3116	12	259.667
SEPT7 siRNA No LLO	1	6	2472	7	353.143
SEPT7 siRNA No LLO	1	7	5114	23	222.348
SEPT7 siRNA No LLO	1	8	5292	13	407.077
Ctr. siRNA 15 min LLO	2	1	5734	8	716.75
Ctr. siRNA 15 min LLO	2	2	5382	7	768.857
Ctr. siRNA 15 min LLO	2	3	14764	21	703.048
Ctr. siRNA 15 min LLO	2	4	15334	27	567.926
Ctr. siRNA 15 min LLO	2	5	15679	20	783.95
Ctr. siRNA 15 min LLO	2	6	5696	5	1139.2
Ctr. siRNA 15 min LLO	2	7	6451	9	716.778
Ctr. siRNA 15 min LLO	2	8	3393	4	848.25
Ctr. siRNA 15 min LLO	2	9	20100	30	670
Ctr. siRNA 15 min LLO	2	10	15140	18	841.111
SEPT7 siRNA 15 min LLO	2	1	7905	15	527
SEPT7 siRNA 15 min LLO	2	2	10607	19	558.263
SEPT7 siRNA 15 min LLO	2	3	6457	17	379.824
SEPT7 siRNA 15 min LLO	2	4	13224	20	661.2
SEPT7 siRNA 15 min LLO	2	5	12272	22	557.818
SEPT7 siRNA 15 min LLO	2	6	5461	25	218.44
SEPT7 siRNA 15 min LLO	2	7	10530	19	554.211
SEPT7 siRNA 15 min LLO	2	8	11931	27	441.889
Ctr. siRNA No LLO	2	1	4109	21	195.667
Ctr. siRNA No LLO	2	2	4779	16	298.688
Ctr. siRNA No LLO	2	3	2711	13	208.538
Ctr. siRNA No LLO	2	4	3427	13	263.615
Ctr. siRNA No LLO	2	5	3153	24	131.375
Ctr. siRNA No LLO	2	6	3572	23	155.304
SEPT7 siRNA No LLO	2	1	4957	24	206.542
SEPT7 siRNA No LLO	2	2	4767	16	297.938
SEPT7 siRNA No LLO	2	3	1333	13	102.538
SEPT7 siRNA No LLO	2	4	6530	16	408.125
SEPT7 siRNA No LLO	2	5	4675	32	146.094
SEPT7 siRNA No LLO	2	6	4488	18	249.333
SEPT7 siRNA No LLO	2	7	3685	17	216.765
Ctr. siRNA 15 min LLO	3	1	14352	28	512.571
Ctr. siRNA 15 min LLO	3	2	19340	20	967
Ctr. siRNA 15 min LLO	3	3	14425	18	801.389
Ctr. siRNA 15 min LLO	3	4	12670	18	703.889
Ctr. siRNA 15 min LLO	3	5	10335	8	1291.88
Ctr. siRNA 15 min LLO	3	6	10925	29	376.724
Ctr. siRNA 15 min LLO	3	7	9785	9	1087.22
Ctr. siRNA 15 min LLO	3	8	6579	15	438.6
Ctr. siRNA 15 min LLO	3	9	7100	29	244.828
SEPT7 siRNA 15 min LLO	3	1	9611	12	800.917
SEPT7 siRNA 15 min LLO	3	2	5291	26	203.5
SEPT7 siRNA 15 min LLO	3	3	2996	15	199.733
SEPT7 siRNA 15 min LLO	3	4	17731	19	933.211
SEPT7 siRNA 15 min LLO	3	5	11947	20	597.35
SEPT7 siRNA 15 min LLO	3	6	8048	27	298.074
SEPT7 siRNA 15 min LLO	3	7	5777	22	262.591
SEPT7 siRNA 15 min LLO	3	8	5506	11	500.545
SEPT7 siRNA 15 min LLO	3	9	5509	25	220.36
Ctr. siRNA No LLO	3	1	10712	15	714.133
Ctr. siRNA No LLO	3	2	6835	16	427.188
Ctr. siRNA No LLO	3	3	9869	12	822.417
Ctr. siRNA No LLO	3	4	11459	24	477.458
Ctr. siRNA No LLO	3	5	9638	24	401.583
Ctr. siRNA No LLO	3	6	9312	32	291
Ctr. siRNA No LLO	3	7	11927	29	411.276
Ctr. siRNA No LLO	3	8	10201	25	408.04
SEPT7 siRNA No LLO	3	1	11129	25	445.16
SEPT7 siRNA No LLO	3	2	8868	19	466.737
SEPT7 siRNA No LLO	3	3	3553	7	507.571
SEPT7 siRNA No LLO	3	4	7373	16	460.812
SEPT7 siRNA No LLO	3	5	8224	15	548.267
SEPT7 siRNA No LLO	3	6	11405	26	438.654
SEPT7 siRNA No LLO	3	7	8334	20	416.7
SEPT7 siRNA No LLO	3	8	5107	11	464.273
